# Supplementary material for: The archaeal triphosphate tunnel metalloenzyme SaTTM defines structural determinants for the diverse activities in the CYTH protein family
Source: J Biol Chem. 2021 May 23;297(1):100820. doi: 10.1016/j.jbc.2021.100820 (PMC8233210; doi:10.1016/j.jbc.2021.100820)
Supplement: Supporting information 1 [file mmc2.xlsx]

## Sheet: Fig 2A substrates
75 °C		1	2	3	blank1	blank2	blank 1 (mol)	blank 2 (mol)			PPPi	ATP	GTP	AP4A	AP5A
	PPPi	0.916	0.9279	0.9351	0.1548	0.154	275.326	271.605		1	0.916	0.174	0.143	0.098	0.1302
	ATP	0.174	0.1575	0.1576	0.1226	0.1229	125.558	126.953		2	0.9279	0.1575	0.1477	0.0962	0.1399
	GTP	0.143	0.1477	0.1502	0.1066	0.1083	51.1395	59.0465		3	0.9351	0.1576	0.1502	0.0957	0.139
	AP4A	0.098	0.0962	0.0957	0.0982	0.0959	12.0698	1.37209
	AP5A	0.1302	0.1399	0.139	0.1322	0.131	170.209	164.628
standard	m	n
	0.000215	0.095605
pmol	PPPi	ATP	GTP	AP4A	AP5A
	3815.79	364.628	220.442	11.1395	160.907
raw in pmol	3871.14	287.884	242.302	2.76744	206.023
	3904.63	288.349	253.93	0.44186	201.837
mean	3863.85	313.62	238.891	4.78295	189.589
								mean blanks
corrected	3590.39	187.364	183.798	-1.93798	22.1705			273.465	PPPi
stdv	44.8646	44.1746	17.0027	5.62643	24.9275			126.256	ATP
								55.093	GTP
								6.72093	AP4A
								167.419	AP5A
pmol	PPPi	ATP	GTP	AP4A	AP5A
	3859.67	201.417	197.583	-2.08333	23.8333
relative	100	5.2185	5.11918	-0.053977	0.617497
stdv	1.24958	1.23036	0.473563	0.156708	0.694285

## Sheet: Fig 2B pH
raw data	75 °C
	Abs	pmol	corr		pmol	6.1	6.6	7.1	7.6	8.6	9.1
pH 6.1	0.2972	937.651	539.07		1	539.07	882.791	2095.35	2158.14	3162.23	2782.79
	0.3103	998.581	600		2	600	895.349	2064.19	2191.63	3283.26	2734.42
	0.298346	942.983	544.401		3	544.401	929.767	2082.03	2086.98	3302.33	2143.72
pH 6.6	0.3711	1281.37	882.791		mean	561.157	902.636	2080.52	2145.58	3249.27	2553.64
	0.3738	1293.93	895.349		stdv	33.7444	24.3213	15.636	53.4438	75.9785	355.826
	0.3812	1328.35	929.767
pH 7.1	0.6318	2493.93	2095.35		relative	17.2702	27.7796	64.0304	66.0327	100	78.5913
	0.6251	2462.77	2064.19		stdv	1.03852	0.748515	0.481215	1.64479	2.33832	10.951
	0.628936	2480.61	2082.03
pH 7.6	0.6453	2556.72	2158.14
	0.6525	2590.21	2191.63
	0.63	2485.56	2086.98
pH 8.6	0.86118	3560.81	3162.23
	0.8872	3681.84	3283.26
	0.8913	3700.91	3302.33
pH 9.1	0.7796	3181.37	2782.79
	0.7692	3133	2734.42
	0.6422	2542.3	2143.72
blank	0.1813	398.581
standard	m	n
	0.000215	0.095605

## Sheet: Fig 2C metal
75 °C	Mg 2+	Zn 2+	Mn 2+	Ni 2+	Ca 2+	EDTA	blank
rawdata	0.6943	0.2593	0.2466	0.2468	0.2139	0.2159	0.2066
	0.6681	0.2572	0.2402	0.2426	0.2158	0.2095	0.2004
	0.692345	0.25479	0.243874	0.242368	0.212468	0.214784	0.205678
in pmol	2784.63	761.372	702.302	703.233	550.209	559.512	516.256
	2662.77	751.605	672.535	683.698	559.047	529.744	487.419
	2775.54	740.396	689.621	682.621	543.549	554.321	511.969
mean	2740.98	751.124	688.153	689.85	550.935	547.859	505.215
corr	2235.76	245.91	182.938	184.636	45.7202	42.6443
stdv	67.884	10.4964	14.9379	11.6018	7.77441	15.901
relative	100	10.9989	8.18236	8.25829	2.04495	1.90737
stdv	3.03628	0.469478	0.668136	0.51892	0.34773	0.711213
standard	m	n
	0.000215	0.095605

## Sheet: Fig 2D kinetic 1
	s	15	30	45	60	75		pmol	15	30	45	60	75				[PPPi] in mM	V in pmol/sec		[PPPi] in mM	v in µM/s
	0.5	0.0696655	0.191108	0.267123	0.372923	0.467423		0.5	-60.1726	547.038	927.117	1456.12	1928.62				0.5	33		0.5	0.4125
	0.4	0.115565	0.248208	0.327123	0.401223	0.546623		0.4	169.327	832.538	1227.12	1597.62	2324.62				0.4	33.838		0.4	0.422975
	0.2	0.105165	0.214908	0.293923	0.411623	0.509523		0.2	117.327	666.038	1061.12	1649.62	2139.12				0.2	33.514		0.2	0.418925
	0.15	0.104865	0.206808	0.301223	0.400723	0.495323		0.15	115.827	625.538	1097.62	1595.12	2068.12				0.15	32.494		0.15	0.406175
	0.1	0.0837654	0.195808	0.276623	0.374423	0.447623		0.1	10.3272	570.538	974.617	1463.62	1829.62				0.1	30.211		0.1	0.377637
	0.075	0.0696654	0.151308	0.210323	0.294723	0.375123		0.075	-60.1729	348.038	643.117	1065.12	1467.12				0.075	25.144		0.075	0.3143
	0.05	0.0658654	0.132608	0.189823	0.240623	0.310823		0.05	-79.1728	254.538	540.617	794.617	1145.62				0.05	20		0.05	0.25
	0.045	0.0553654	0.120408	0.171023	0.225223	0.285923		0.045	-131.673	193.538	446.617	717.617	1021.12				0.045	19		0.045	0.2375
	0.04	0.0499654	0.118608	0.159623	0.218223	0.285023		0.04	-158.673	184.538	389.617	682.617	1016.62				0.04	18.864		0.04	0.2358
	0.035	0.0438654	0.0957075	0.137123	0.177023	0.230623		0.035	-189.173	70.0377	277.117	476.617	744.617				0.035	15.014		0.035	0.187675
	0.03	0.0330654	0.0839075	0.119923	0.176423	0.212023		0.03	-243.173	11.0376	191.117	473.617	651.617				0.03	15.161		0.03	0.189513
	0.025	0.0381654	0.0871075	0.119523	0.156423	0.189123		0.025	-217.673	27.0377	189.117	373.617	537.117				0.025	12.374		0.025	0.154675
	0.02	0.0416654	0.0952075	0.127323	0.177023	0.204923		0.02	-200.173	67.5377	228.117	476.617	616.117				0.02	13.611		0.02	0.170137
	0.015	0.0304654	0.0680075	0.0883233	0.118623	0.145423		0.015	-256.173	-68.4623	33.1166	184.617	318.617				0.015	9.3511		0.015	0.116889
	0.01	0.0238654	0.0617075	0.0549233	0.0704233	0.0910233		0.01	-289.173	-99.9624	-133.883	-56.3833	46.6167				0.01	4.7677		0.01	0.0595962
	0.005	0.0143654	0.0333075	0.0269233	0.0365233	0.0424233		0.005	-336.673	-241.962	-273.883	-225.883	-196.383				0.005	1.9777		0.005	0.0247213
				0.01723x + 0.095605

## Sheet: Fig 2D kinetic1
	Abs	15	30	45	60	75		µM	15	30	45	60	75	s			[PPPi] in mM	V in µM/sec
	0.5	0.0696655	0.191108	0.267123	0.372923	0.467423		0.5	-120.649	444.198	797.76	1289.85	1729.39				0.5	30.305
	0.4	0.115565	0.248208	0.327123	0.401223	0.546623		0.4	92.8393	709.779	1076.83	1421.48	2097.76				0.4	31.477
	0.2	0.105165	0.214908	0.293923	0.411623	0.509523		0.2	44.4671	554.896	922.411	1469.85	1925.2				0.2	31.176
	0.15	0.104865	0.206808	0.301223	0.400723	0.495323		0.15	43.0718	517.221	956.364	1419.16	1859.16				0.15	30.227
	0.1	0.0837654	0.195808	0.276623	0.374423	0.447623		0.1	-55.0677	466.058	841.946	1296.83	1637.29				0.1	28.103
	0.075	0.0696654	0.151308	0.210323	0.294723	0.375123		0.075	-120.649	259.082	533.574	926.132	1300.09				0.075	23.29
	0.05	0.0658654	0.132608	0.189823	0.240623	0.310823		0.05	-138.324	172.105	438.225	674.504	1001.02				0.05	18.54
	0.045	0.0553654	0.120408	0.171023	0.225223	0.285923		0.045	-187.161	115.361	350.783	602.876	885.202				0.045	17.548
	0.04	0.0499654	0.118608	0.159623	0.218223	0.285023		0.04	-212.277	106.989	297.76	570.318	881.016				0.04	17.666
	0.035	0.0438654	0.0957075	0.137123	0.177023	0.230623		0.035	-240.649	0.476924	193.109	378.69	627.992				0.035	14.103
	0.03	0.0330654	0.0839075	0.119923	0.176423	0.212023		0.03	-290.882	-54.4069	113.109	375.899	541.481				0.03	13.967
	0.025	0.0381654	0.0871075	0.119523	0.156423	0.189123		0.025	-267.161	-39.5231	111.248	282.876	434.969				0.025	11.511
	0.02	0.0416654	0.0952075	0.127323	0.177023	0.204923		0.02	-250.882	-1.84866	147.527	378.69	508.457				0.02	12.661
	0.015	0.0304654	0.0680075	0.0883233	0.118623	0.145423		0.015	-302.975	-128.36	-33.8682	107.062	231.713				0.015	8.6987
	0.01	0.0238654	0.0617075	0.0549233	0.0704233	0.0910233		0.01	-333.672	-157.663	-189.217	-117.124	-21.3101				0.01	4.4351
	0.005	0.0143654	0.0333075	0.0269233	0.0365233	0.0424233		0.005	-377.858	-289.756	-319.45	-274.798	-247.357				0.005	1.8397
		0.01723x + 0.095605

## Sheet: Fig 2D kinetic2
	Abs	15	30	45	60	75		µM	15	30	45	60	75	s			[PPPi] in mM	V in µM/sec
	0.5	0.0789	0.1908	0.2859	0.3917	0.4862		0.5	-77.6975	442.767	885.093	1377.19	1816.72				0.5	31.488
	0.4	0.1248	0.2479	0.3459	0.42	0.5654		0.4	135.791	708.349	1164.16	1508.81	2185.09				0.4	32.66
	0.2	0.1144	0.2146	0.3127	0.4304	0.5283		0.2	87.4185	553.465	1009.74	1557.19	2012.53				0.2	32.36
	0.15	0.1141	0.2065	0.32	0.4195	0.5141		0.15	86.0233	515.791	1043.7	1506.49	1946.49				0.15	31.411
	0.1	0.093	0.1955	0.2954	0.3932	0.4664		0.1	-12.1162	464.628	929.279	1384.16	1724.63				0.1	29.287
	0.075	0.0789	0.151	0.2291	0.3135	0.3939		0.075	-77.6977	257.651	620.907	1013.47	1387.42				0.075	24.574
	0.05	0.0751	0.1323	0.2086	0.2594	0.3296		0.05	-95.3721	170.674	525.558	761.837	1088.35				0.05	19.724
	0.045	0.0646	0.1201	0.1898	0.244	0.3047		0.045	-144.209	113.93	438.116	690.209	972.535				0.045	18.732
	0.04	0.0592	0.1183	0.1784	0.237	0.3038		0.04	-169.326	105.558	385.093	657.651	968.349				0.04	18.85
	0.035	0.0531	0.0954	0.1559	0.1958	0.2494		0.035	-197.698	-0.953442	280.442	466.023	715.326				0.035	15.287
	0.03	0.0423	0.0836	0.1387	0.1952	0.2308		0.03	-247.93	-55.8373	200.442	463.233	628.814				0.03	15.15
	0.025	0.0474	0.0868	0.1383	0.1752	0.2079		0.025	-224.209	-40.9534	198.581	370.209	522.302				0.025	12.695
	0.02	0.0509	0.0949	0.1461	0.1958	0.2237		0.02	-207.93	-3.27907	234.861	466.023	595.791				0.02	13.845
	0.015	0.0397	0.0677	0.1071	0.1374	0.1642		0.015	-260.023	-129.791	53.4651	194.395	319.047				0.015	9.8822
	0.01	0.0331	0.0614	0.0737	0.0892	0.1098		0.01	-290.721	-159.093	-101.884	-29.7907	66.0233				0.01	5.6186
	0.005	0.0236	0.033	0.0457	0.0553	0.0612		0.005	-334.907	-291.186	-232.116	-187.465	-160.023				0.005	3.0233
		0.01723x + 0.095605

## Sheet: Fig 2D kinetic3
	Abs	15	30	45	60	75		µM	15	30	45	60	75	s			[PPPi] in mM	V in µM/sec
	0.5	0.0735	0.1592	0.2179	0.3123	0.3736		0.5	-102.814	295.791	568.814	1007.88	1293				0.5	23.358
	0.4	0.1091	0.162	0.193	0.301	0.3564		0.4	62.7674	308.814	453	955.326	1213				0.4	19.647
	0.2	0.0705	0.1491	0.2204	0.271	0.3438		0.2	-116.767	248.814	580.442	815.791	1154.4				0.2	20.729
	0.15		0.1311	0.2127	0.2739	0.3047		0.15	-444.674	165.093	544.628	829.279	972.535				0.15	19.141
	0.1	0.0694	0.1419	0.1901	0.2782	0.3099		0.1	-121.884	215.326	439.512	849.279	996.721				0.1	18.047
	0.075	0.055	0.1095	0.1646	0.2352	0.2781		0.075	-188.86	64.6279	320.907	649.279	848.814				0.075	17.733
	0.05	0.056	0.0954	0.1539	0.2238	0.2641		0.05	-184.209	-0.953488	271.14	596.256	783.698				0.05	16.887
	0.045	0.0535	0.1051	0.1494	0.2188	0.2421		0.045	-195.837	44.1628	250.209	573	681.372				0.045	15.222
	0.04	0.041	0.0597	0.0994	0.1532	0.1804		0.04	-253.977	-167	17.6512	267.884	394.395				0.04	11.544
	0.035	0.0408	0.0679	0.0859	0.1309	0.1683		0.035	-254.907	-128.86	-45.1395	164.163	338.116				0.035	9.86
	0.03	0.0303	0.0608	0.0938	0.1226	0.1566		0.03	-303.744	-161.884	-8.39535	125.558	283.698				0.03	9.748
	0.025	0.0317	0.0551	0.0896	0.1177	0.1546		0.025	-297.233	-188.395	-27.9302	102.767	274.395				0.025	9.562
	0.02	0.0154	0.047	0.0747	0.1038	0.1262		0.02	-373.047	-226.07	-97.2326	38.1163	142.302				0.02	8.632
	0.015	0.0169	0.05	0.0612	0.1079	0.116		0.015	-366.07	-212.116	-160.023	57.186	94.8605				0.015	7.94
	0.01	0.0153	0.034	0.0451	0.0735	0.0815		0.01	-373.512	-286.535	-234.907	-102.814	-65.6047				0.01	5.33
	0.005	0.0051	0.0159	0.0242	0.0343	0.0458		0.005	-420.953	-370.721	-332.116	-285.14	-231.651				0.005	3.09
		0.01723x + 0.095605

## Sheet: Fig 2D kinetic4
	Abs	15	30	45	60	75		µM	15	30	45	60	75	s			[PPPi] in mM	V in µM/sec
	0.5	0.0649	0.141	0.2079	0.2674	0.3379		0.5	-142.814	211.14	522.302	799.046	1126.95				0.5	20.85
	0.4	0.0451	0.1252	0.1751	0.2385	0.3083		0.4	-234.907	137.651	369.744	664.628	989.279				0.4	19.84
	0.2	0.0746	0.1462	0.213	0.2469	0.3033		0.2	-97.6977	235.326	546.023	703.698	966.023				0.2	17.31
	0.15	0.0379	0.0864	0.1504	0.1993	0.2316		0.15	-268.395	-42.814	254.86	482.302	632.535				0.15	15.13
	0.1	0.053	0.0984	0.1458	0.1223	0.2383		0.1	-198.163	13	233.465		663.698				0.1	14.39
	0.075	0.054	0.0927	0.134	0.1846	0.2188		0.075	-193.512	-13.5116	178.581	413.93	573				0.075	13.07
	0.05	0.0488	0.1364	0.1216	0.1599	0.1973		0.05	-217.698		120.907	299.047	473				0.05	11.52
	0.045	0.0355	0.0681	0.1016	0.1405	0.1795		0.045	-279.558	-127.93	27.8837	208.814	390.209				0.045	11.18
	0.04	0.0335	0.0764	0.1112	0.1644	0.1897		0.04	-288.86	-89.3256	72.5348	319.977	437.651				0.04	12.42
	0.035	0.0343	0.0711	0.1079	0.1431	0.1664		0.035	-285.14	-113.977	57.186	220.907	329.279				0.035	10.43
	0.03	0.0211	0.0501	0.0789	0.1039	0.1283		0.03	-346.535	-211.651	-77.6976	38.5814	152.07				0.03	8.32
	0.025	0.0216	0.0462	0.0684	0.095	0.1139		0.025	-344.209	-229.791	-126.535	-2.81392	85.093				0.025	7.24
	0.02	0.0252	0.0474	0.0727	0.103	0.1183		0.02	-327.465	-224.209	-106.535	34.3954	105.558				0.02	7.5
	0.015	0.013	0.0374	0.0546	0.0612	0.0898		0.015	-384.209	-270.721	-190.721	-160.023	-27				0.015	5.5
	0.01	0.00690001	0.0294	0.0442	0.0586	0.0707		0.01	-412.581	-307.93	-239.093	-172.116	-115.837				0.01	4.86
	0.005	0.0144	0.0174	0.0242	0.0496	0.0407		0.005	-377.698	-363.744	-332.116		-255.372				0.005	2.1
		0.01723x + 0.095605

## Sheet: Fig 2D kinetics merged
	[PPPi] in mM	V1 in µM/sec	V2 in µM/sec	V3 in µM/sec	V3 in µM/sec	stdev				kinetic parameters from Graphpad analysis
	0.5	30.305	31.488	23.358	20.85	5.20105			[E]	5	nM	5e-09
	0.4	31.477	32.66	19.647	19.84	7.13265			Vmax	29.67	µM/s	2.967e-05
	0.2	31.176	32.36	20.729	17.31	7.50711			Km	40.95	µM	4.095e-05
	0.15	30.227	31.411	19.141	15.13	8.08256			h	1.184
	0.1	28.103	29.287	18.047	14.39	7.37226			kcat=Vmax/[E]	5934	s^-1	5934	/s
	0.075	23.29	24.574	17.733	13.07	5.30615			kcat/Km	1.44908e+08	M/s	1.44908e+08	/s*M
	0.05	18.54	19.724	16.887	11.52	3.62369
	0.045	17.548	18.732	15.222	11.18	3.32984
	0.04	17.666	18.85	11.544	12.42	3.673
	0.035	14.103	15.287	9.86	10.43	2.68116
	0.03	13.967	15.15	9.748	8.32	3.27818
	0.025	11.511	12.695	9.562	7.24	2.38758
	0.02	12.661	13.845	8.632	7.5	3.06847
	0.015	8.6987	9.8822	7.94	5.5	1.85152
	0.01	4.4351	5.6186	5.33	4.86	0.521354
	0.005	1.8397	3.0233	3.09	2.1	0.636982

## Sheet: Fig 5C mutants
	Tris Buffer pH 8.6; 75 °C; 2 mM MgCl2; 5 nM Saci_0718; 0.1 mM PPPi; t=5min.											standard	m	n
													0.000215	0.095605
rawdata	blank	WT	D38A	D38N	Y40A	Y40F	DAYA	DNYF	Y168A	E135A
	0.1967	0.5912	0.2904	0.3331	0.2269	0.4335	0.2248	0.222	0.9039	0.2047
	0.1932	0.5467	0.2623	0.3334	0.281	0.3262	0.2368	0.2171	0.9289	0.2006
	0.1914	0.5266	0.2825	0.32314	0.2696	0.3863	0.2187	0.2167	0.878	0.203461
pmol	470.209	2305.09	906.023	1104.63	610.674	1571.6	600.907	587.884	3759.51	507.419
	453.93	2098.12	775.326	1106.02	862.302	1072.53	656.721	565.093	3875.79	488.349
	445.558	2004.63	869.279	1058.3	809.279	1352.07	572.535	563.233	3639.05	501.655
mean	456.566	2135.95	850.209	1089.65	760.752	1332.07	610.054	572.07	3758.12	499.141
stdv		153.763	67.4033	27.1578	132.647	250.135	42.8319	13.7269	118.378	9.78035
corr		1679.38	393.643	633.085	304.186	875.504	153.488	115.504	3301.55	42.575
relative		100	23.4398	37.6976	18.113	52.1326	9.13959	6.87777	196.593	2.53516
stdv		7.19883	1.85827	0.93955	3.15824	9.78942	0.641691	0.165032	6.19257	0.0496749

[truncated: 4 more sheets: Standard, Fig S2B ATP CPP PCP, Fig S5A Ca2+, Fig S5B PPi]
