# Supplementary material for: The archaeal triphosphate tunnel metalloenzyme SaTTM defines structural determinants for the diverse activities in the CYTH protein family
Source: J Biol Chem. 2021 May 23;297(1):100820. doi: 10.1016/j.jbc.2021.100820 (PMC8233210; doi:10.1016/j.jbc.2021.100820)
Supplement: Supporting information 2 [file mmc3.xlsx]

## Sheet: Sheet1
Sequence Count Cluster Number	SUID	BRENDA ID	CAZY Name	Class	Cluster ID Domain Length	Cluster ID Sequence Length	Cluster Node Count	Cluster Sequence Count	Description	EC	Family	Gene Name	Genus	GO Term	HMP Body Site	HMP Oxygen	InterPro (Domain)	InterPro (Family)	InterPro (Homologous Superfamily)	InterPro (Other)	KEGG ID	Kingdom	List of IDs in Rep Node	name	NCBI IDs	Node Count Cluster Number	Node Count Fill Color	node.fillColor	Number of IDs in Rep Node	Order	Organism	P01 gDNA	PATRIC ID	PDB	PFAM	Phylum	selected	Sequence Count Cluster Number	Sequence Length	Sequence Source	Sequence Status	shared name	Singleton Number	Species	STRING ID	Superkingdom	Swissprot Description	Taxonomy ID	UniProt Annotation Status
1	80	None	None	Gammaproteobacteria	46	80	868	10846	CYTH domain-containing protein	None	Moraxellaceae	DKP84_05335	Acinetobacter	None	None	None	IPR023577	None	IPR033469	None	None	NA	A0A345WA41	A0A345WA41:1:46	GI:1441454678|EMBL-CDS:AXJ89927.1	2	#0000FF	#FF0000	1	Pseudomonadales	Acinetobacter pittii	FALSE	None	None	PF01928	Proteobacteria	FALSE	1	46	FAMILY	complete	A0A345WA41:1:46		Acinetobacter pittii	None	Bacteria	NA	48296	TrEMBL
1	90	None	None	Gammaproteobacteria	51	98	868	10846	Uncharacterized protein ygiF ORFXE	None	Enterobacteriaceae	NCTC7304_00806	Salmonella	0050355 triphosphatase activity	None	None	IPR023577	IPR039013	IPR033469	None	None	NA	A0A2X4T1G3	A0A2X4T1G3:36:86	EMBL-CDS:SQI20913.1|EMBL-CDS:SUG31424.1	2	#0000FF	#FF0000	1	Enterobacterales	Salmonella enterica subsp. arizonae.	FALSE	None	None	PF01928	Proteobacteria	FALSE	1	51	FAMILY	complete	A0A2X4T1G3:36:86		Salmonella enterica subsp. arizonae	None	Bacteria	NA	59203	TrEMBL
1	97	None	None	Betaproteobacteria	52	58	868	10846	Inorganic triphosphatase	None	Oxalobacteraceae	DDZ22_02570	Massilia	None	None	None	IPR023577	None	IPR033469	None	None	NA	A0A354IQY9	A0A354IQY9:7:58	EMBL-CDS:HBI67927.1	2	#0000FF	#FF0000	1	Burkholderiales	Massilia sp.	FALSE	None	None	PF01928	Proteobacteria	FALSE	1	52	FAMILY	fragment	A0A354IQY9:7:58		Massilia sp.	None	Bacteria	NA	1882437	TrEMBL
1	100	None	None	Alphaproteobacteria	53	61	868	10846	CYTH domain-containing protein	None	Caulobacteraceae	EON94_00730	unclassified Caulobacteraceae	None	None	None	IPR023577	None	IPR033469	None	None	NA	A0A4Q3T059	A0A4Q3T059:7:59	EMBL-CDS:RYG05139.1	2	#0000FF	#FF0000	1	Caulobacterales	Caulobacteraceae bacterium.	FALSE	None	None	PF01928	Proteobacteria	FALSE	1	53	FAMILY	fragment	A0A4Q3T059:7:59		Caulobacteraceae bacterium	None	Bacteria	NA	1978230	TrEMBL
1	101	None	None	Gammaproteobacteria	53	69	868	10846	Adenylate cyclase	None	Pseudomonadaceae	NCTC10662_01570|NCTC12951_03994	Pseudomonas	0050355 triphosphatase activity	Airways|Skin|Not Specified|Ear	Not Specified,Aerobe	IPR023577	IPR039013	IPR033469	None	None	NA	A0A485FQ82	A0A485FQ82:3:55	EMBL-CDS:VFT23225.1	2	#0000FF	#FF0000	1	Pseudomonadales	Pseudomonas aeruginosa.	TRUE	None	None	PF01928	Proteobacteria	FALSE	1	53	FAMILY	complete	A0A485FQ82:3:55		Pseudomonas aeruginosa	None	Bacteria	NA	287	TrEMBL
1	102	None	None	Gammaproteobacteria	53	66	868	10846	Uncharacterized conserved protein	None	Pasteurellaceae	NCTC10638_02348	Mannheimia	None	None	None	IPR023577	None	IPR033469	None	None	NA	A0A378MY67	A0A378MY67:7:59	EMBL-CDS:STY61141.1	2	#0000FF	#FF0000	1	Pasteurellales	Mannheimia haemolytica	FALSE	None	None	PF01928	Proteobacteria	FALSE	1	53	FAMILY	complete	A0A378MY67:7:59		Mannheimia haemolytica	None	Bacteria	NA	75985	TrEMBL
1	112	None	None	Gammaproteobacteria	54	114	868	10846	Putative adenylate cyclase	None	Enterobacteriaceae	NCTC8009_01897	Escherichia	0050355 triphosphatase activity	Airways|Skin|Gastrointestinal tract|Not Specified|Urogenital tract	Facultative,Not Specified	IPR023577	IPR039013	IPR033469	None	None	NA	A0A2X3LRP2	A0A2X3LRP2:24:77	EMBL-CDS:SQD01469.1	2	#0000FF	#FF0000	1	Enterobacterales	Escherichia coli.	FALSE	None	None	PF01928	Proteobacteria	FALSE	1	54	FAMILY	complete	A0A2X3LRP2:24:77		Escherichia coli	None	Bacteria	NA	562	TrEMBL
1	117	None	None	Gammaproteobacteria	55	60	868	10846	Inorganic triphosphatase	None	Pseudomonadaceae	DCO74_10980	Pseudomonas	0050355 triphosphatase activity	None	None	IPR023577	IPR039013	IPR033469	None	None	NA	A0A3B9XBJ9	A0A3B9XBJ9:3:57	EMBL-CDS:HAG79253.1	2	#0000FF	#FF0000	1	Pseudomonadales	Pseudomonas sp.	FALSE	None	None	PF01928	Proteobacteria	FALSE	1	55	FAMILY	fragment	A0A3B9XBJ9:3:57		Pseudomonas sp.	None	Bacteria	NA	306	TrEMBL
1	128	None	None	Alphaproteobacteria	58	62	868	10846	CYTH domain-containing protein	None	Phyllobacteriaceae	E5V75_36425	Mesorhizobium	None	None	None	IPR023577	IPR039013	IPR033469	None	None	NA	A0A531YTQ3	A0A531YTQ3:2:59	EMBL-CDS:TKB03623.1	2	#0000FF	#FF0000	1	Rhizobiales	Mesorhizobium sp.	FALSE	None	None	PF01928	Proteobacteria	FALSE	1	58	FAMILY	fragment	A0A531YTQ3:2:59		Mesorhizobium sp.	None	Bacteria	NA	1871066	TrEMBL
1	129	None	None	Gammaproteobacteria	58	64	868	10846	Putative adenylate cyclase	None	Enterobacteriaceae	NCTC10767_01781	Escherichia	0050355 triphosphatase activity	Airways|Skin|Gastrointestinal tract|Not Specified|Urogenital tract	Facultative,Not Specified	IPR023577	IPR039013	IPR033469	None	None	NA	A0A376ZGL0	A0A376ZGL0:3:60	EMBL-CDS:STC78854.1|EMBL-CDS:STK47226.1	2	#0000FF	#FF0000	1	Enterobacterales	Escherichia coli.	FALSE	None	None	PF01928	Proteobacteria	FALSE	1	58	FAMILY	complete	A0A376ZGL0:3:60		Escherichia coli	None	Bacteria	NA	562	TrEMBL
1	137	None	None	Alphaproteobacteria	59	87	868	10846	CYTH domain-containing protein|Uncharacterized protein	None	Phyllobacteriaceae	B5P45_03760|B5P45_19745	Phyllobacterium	0050355 triphosphatase activity	None	None	IPR007899|IPR023577	IPR039013	IPR033469|IPR038186	None	None	NA	A0A2N9VT88	A0A2N9VT88:27:85	EMBL-CDS:PIO42706.1	2	#0000FF	#FF0000	1	Rhizobiales	Phyllobacterium zundukense.	FALSE	None	None	PF01928	Proteobacteria	FALSE	1	59|59	FAMILY	fragment	A0A2N9VT88:27:85		Phyllobacterium zundukense	None	Bacteria	NA	1867719	TrEMBL
1	138	None	None	Betaproteobacteria	59	61	868	10846	CYTH domain-containing protein	None	Comamonadaceae	B9Z40_06485	Limnohabitans	None	None	None	IPR023577	None	IPR033469	None	None	NA	A0A2M6VXW3	A0A2M6VXW3:2:60	EMBL-CDS:PIT83290.1	2	#0000FF	#FF0000	1	Burkholderiales	Limnohabitans sp. 15K.	FALSE	None	None	PF01928	Proteobacteria	FALSE	1	59	FAMILY	complete	A0A2M6VXW3:2:60		Limnohabitans sp. 15K	None	Bacteria	NA	1100706	TrEMBL
1	142	None	None	Clostridia	60	220	868	10846	CYTH domain-containing protein	None	Clostridiaceae|Ruminococcaceae	DWV55_05900|DWX95_02760|DXA94_10210|DXB00_13615	Agathobaculum|Butyricicoccus	None	None	None	IPR023577	None	IPR033469	None	None	Terrabacteria group	A0A3E2XWU3	A0A3E2XWU3:6:65	EMBL-CDS:RGC55538.1	2	#0000FF	#FF0000	1	Clostridiales	Agathobaculum butyriciproducens.|Butyricicoccus sp. AF10-3.|Butyricicoccus sp. AF22-28AC.|Butyricicoccus sp. OF10-2.	FALSE	None	None	PF01928	Firmicutes	FALSE	1	60	FAMILY	complete	A0A3E2XWU3:6:65		Agathobaculum butyriciproducens|Butyricicoccus sp. AF10-3|Butyricicoccus sp. AF22-28AC|Butyricicoccus sp. OF10-2	None	Bacteria	NA	1628085|2292196|2292198|2292298	TrEMBL
1	147	None	None	Gammaproteobacteria	60	373|196	868	10846	Adenylate cyclase|Putative adenylate cyclase	4.6.1.1 {ECO:0000313|EMBL:GAM67730.1}	Vibrionaceae|Enterobacteriaceae	JCM19236_4656|NCTC11126_03121	Vibrio|Escherichia	0004016 adenylate cyclase activity|0050355 triphosphatase activity	Airways|Skin|Gastrointestinal tract|Not Specified|Urogenital tract	Facultative,Not Specified	IPR007899|IPR023577	IPR039013	IPR033469|IPR038186	None	None	NA	A0A0B8PKV5|A0A2X1JDY5	A0A0B8PKV5:6:65	EMBL-CDS:GAM67730.1|EMBL-CDS:SPW45838.1	2	#0000FF	#FF0000	2	Vibrionales|Enterobacterales	Vibrio sp. JCM 19236.|Escherichia coli.	FALSE	None	None	PF01928|PF05235	Proteobacteria	FALSE	1	60|60	FAMILY	complete	A0A0B8PKV5:6:65		Vibrio sp. JCM 19236|Escherichia coli	None	Bacteria	NA	1481926|562	TrEMBL
1	150	None	None	Gammaproteobacteria	61	206	868	10846	Uncharacterized protein ygiF ORFXE	None	Enterobacteriaceae	NCTC6754_03032	Salmonella	0050355 triphosphatase activity	Not Specified	Facultative	IPR023577	IPR039013	IPR033469	None	None	NA	A0A3S4I026	A0A3S4I026:4:64	EMBL-CDS:VEB53943.1	2	#0000FF	#FF0000	1	Enterobacterales	Salmonella enterica I.	FALSE	None	None	PF01928	Proteobacteria	FALSE	1	61	FAMILY	complete	A0A3S4I026:4:64		Salmonella enterica subsp. enterica	None	Bacteria	NA	59201	TrEMBL
1	168	None	None	Betaproteobacteria	64	395	868	10846	Uncharacterized protein	None	Burkholderiaceae	AWV79_13570	Cupriavidus	None	None	None	IPR007899|IPR023577	None	IPR033469|IPR038186	None	None	NA	A0A1E4QWQ9	A0A1E4QWQ9:4:67	GI:1064269604|EMBL-CDS:ODV43897.1	2	#0000FF	#FF0000	1	Burkholderiales	Cupriavidus sp. UYMMa02A.	FALSE	None	None	PF01928|PF05235	Proteobacteria	FALSE	1	64	FAMILY	complete	A0A1E4QWQ9:4:67		Cupriavidus sp. UYMMa02A	None	Bacteria	NA	1774745	TrEMBL
1	178	None	None	Hydrogenophilalia	66	77	868	10846	CYTH domain-containing protein	None	unclassified Hydrogenophi	B7X94_00860|B7Y33_05090	NA	None	None	None	IPR023577	None	IPR033469	None	None	NA	A0A259DKI3	A0A259DKI3:11:76	GI:1232795173|EMBL-CDS:OZA14523.1	2	#0000FF	#FF0000	1	Hydrogenophilales	Hydrogenophilales bacterium 16-62-9.|Hydrogenophilales bacterium 17-62-8.	FALSE	None	None	PF01928	Proteobacteria	FALSE	1	66|66	FAMILY	fragment	A0A259DKI3:11:76		Hydrogenophilales bacterium 16-62-9|Hydrogenophilales bacterium 17-62-8	None	Bacteria	NA	1970520|1970525	TrEMBL
1	203	None	None	Gammaproteobacteria	70	86	868	10846	Uncharacterized conserved protein	None	Yersiniaceae	NCTC12157_00561	Ewingella	0050355 triphosphatase activity	None	None	IPR023577	IPR039013	IPR033469	None	None	NA	A0A377N7X5	A0A377N7X5:4:73	EMBL-CDS:STQ42894.1	2	#0000FF	#FF0000	1	Enterobacterales	Ewingella americana.	FALSE	None	None	PF01928	Proteobacteria	FALSE	1	70	FAMILY	complete	A0A377N7X5:4:73		Ewingella americana	None	Bacteria	NA	41202	TrEMBL
1	219	None	None	Betaproteobacteria	72	76	868	10846	CYTH domain-containing protein	None	unclassified Nitrosomonad	CO071_01650	NA	0050355 triphosphatase activity	None	None	IPR023577	IPR039013	IPR033469	None	None	NA	A0A2M8DTM3	A0A2M8DTM3:3:74	EMBL-CDS:PJC02724.1	2	#0000FF	#FF0000	1	Nitrosomonadales	Gallionellales bacterium CG_4_9_14_0_8_um_filter_59_50.	FALSE	None	None	PF01928	Proteobacteria	FALSE	1	72	FAMILY	fragment	A0A2M8DTM3:3:74		Gallionellales bacterium CG_4_9_14_0_8_um_filter_5	None	Bacteria	NA	1974016	TrEMBL
1	230	None	None	Gammaproteobacteria	73	240	868	10846	CYTH domain-containing protein	None	Pasteurellaceae	BKG93_00910	Rodentibacter	0050355 triphosphatase activity	None	None	IPR023577	IPR039013	IPR033469	None	None	NA	A0A1V3LC95	A0A1V3LC95:2:74	GI:1147348865|EMBL-CDS:OOF87649.1	2	#0000FF	#FF0000	1	Pasteurellales	Rodentibacter ratti.	FALSE	None	None	PF01928	Proteobacteria	FALSE	1	73	FAMILY	fragment	A0A1V3LC95:2:74		Rodentibacter ratti	None	Bacteria	NA	1906745	TrEMBL
1	241	None	None	Alphaproteobacteria	74	92	868	10846	CYTH domain-containing protein	None	Sphingomonadaceae	SAMN04488241_1148	Sphingomonas	None	None	None	IPR023577	None	IPR033469	None	None	NA	A0A1I5UPL5	A0A1I5UPL5:9:82	EMBL-CDS:SFP97223.1	2	#0000FF	#FF0000	1	Sphingomonadales	Sphingomonas rubra.	FALSE	None	None	PF01928	Proteobacteria	FALSE	1	74	FAMILY	complete	A0A1I5UPL5:9:82		Sphingomonas rubra	None	Bacteria	NA	634430	TrEMBL
1	244	None	None	Betaproteobacteria	75	77	868	10846	CYTH domain-containing protein	None	Comamonadaceae	EOO29_39930	unclassified Comamonadaceae	None	None	None	IPR023577	None	IPR033469	None	None	NA	A0A4Q3Q3H2	A0A4Q3Q3H2:2:76	EMBL-CDS:RYF65781.1	2	#0000FF	#FF0000	1	Burkholderiales	Comamonadaceae bacterium.	FALSE	None	None	PF01928	Proteobacteria	FALSE	1	75	FAMILY	fragment	A0A4Q3Q3H2:2:76		Comamonadaceae bacterium	None	Bacteria	NA	1871071	TrEMBL
1	272	None	None	Gammaproteobacteria	78	148	868	10846	CYTH domain-containing protein	None	Morganellaceae	PROPEN_01038	Proteus	0050355 triphosphatase activity	Gastrointestinal tract	Facultative	IPR023577	IPR039013	IPR033469	None	None	NA	C0ATA2	C0ATA2:2:79	GI:225204391|EMBL-CDS:EEG86745.1	2	#0000FF	#FF0000	1	Enterobacterales	Proteus penneri ATCC 35198.	FALSE	None	None	PF01928	Proteobacteria	FALSE	1	78	FAMILY	complete	C0ATA2:2:79		Proteus penneri ATCC 35198	471881.PROPEN_01038	Bacteria	NA	471881	TrEMBL
1	285	None	None	Betaproteobacteria	80	125	868	10846	Inorganic triphosphatase	None	Comamonadaceae	DI563_17430	Variovorax	None	None	None	IPR023577	None	IPR033469	None	None	NA	A0A2W5RLT5	A0A2W5RLT5:2:81	EMBL-CDS:PZQ71537.1	2	#0000FF	#FF0000	1	Burkholderiales	Variovorax paradoxus.	FALSE	None	None	PF01928	Proteobacteria	FALSE	1	80	FAMILY	fragment	A0A2W5RLT5:2:81		Variovorax paradoxus	None	Bacteria	NA	34073	TrEMBL
1	289	None	None	Betaproteobacteria	81	145	868	10846	CYTH domain-containing protein	None	NA	EOP39_20950	Rubrivivax	None	None	None	IPR023577	IPR039013	IPR033469	None	None	NA	A0A519HV63	A0A519HV63:34:114	EMBL-CDS:RZJ04218.1	2	#0000FF	#FF0000	1	Burkholderiales	Rubrivivax sp.	FALSE	None	None	PF01928	Proteobacteria	FALSE	1	81	FAMILY	fragment	A0A519HV63:34:114		Rubrivivax sp.	None	Bacteria	NA	50259	TrEMBL
1	290	None	None	Gammaproteobacteria	81	306|249	868	10846	Putative adenylate cyclase|Adenylate cyclase	None	Enterobacteriaceae|Pasteurellaceae	NCTC11112_00691|NCTC8284_01781	Escherichia|Rodentibacter	0050355 triphosphatase activity	Airways|Skin|Gastrointestinal tract|Not Specified|Urogenital tract	Facultative,Not Specified	IPR007899|IPR023577	IPR039013	IPR033469	None	rpne:NCTC8284_01781	NA	A0A376MIJ1|A0A448MN39	A0A376MIJ1:9:89	EMBL-CDS:STG50288.1|EMBL-CDS:VEH66610.1	2	#0000FF	#FF0000	2	Enterobacterales|Pasteurellales	Escherichia coli.|Rodentibacter pneumotropicus.	FALSE	None	None	PF01928	Proteobacteria	FALSE	1	81|81	FAMILY	complete	A0A376MIJ1:9:89		Escherichia coli|Rodentibacter pneumotropicus	None	Bacteria	NA	562|758	TrEMBL
1	310	None	None	Gammaproteobacteria	83	348	868	10846	CYTH domain-containing protein	None	Oceanospirillaceae	A9Q73_03895	Bermanella	0050355 triphosphatase activity	None	None	IPR023577	IPR039013	IPR033469	None	None	NA	A0A1Y5DE63	A0A1Y5DE63:5:87	GI:1199200010|EMBL-CDS:OUR68440.1	2	#0000FF	#FF0000	1	Oceanospirillales	Bermanella sp. 47_1433_sub80_T6.	FALSE	None	None	PF01928	Proteobacteria	FALSE	1	83	FAMILY	fragment	A0A1Y5DE63:5:87		Bermanella sp. 47_1433_sub80_T6	None	Bacteria	NA	1856278	TrEMBL
1	317	None	None	Gammaproteobacteria	84	93	868	10846	CYTH domain-containing protein	None	Xanthomonadaceae	EOP89_13745	unclassified Xanthomonadaceae	0050355 triphosphatase activity	None	None	IPR023577	IPR039013	IPR033469	None	None	NA	A0A4Q2X9M9	A0A4Q2X9M9:3:86	EMBL-CDS:RYD21015.1	2	#0000FF	#FF0000	1	Xanthomonadales	Xanthomonadaceae bacterium.	FALSE	None	None	PF01928	Proteobacteria	FALSE	1	84	FAMILY	fragment	A0A4Q2X9M9:3:86		Xanthomonadaceae bacterium	None	Bacteria	NA	1926873	TrEMBL
1	326	None	None	Hydrogenophilalia|Gammaproteobacteria	85	410|339	868	10846	CHAD domain-containing protein|Adenylate cyclase	None	unclassified Hydrogenophi|Pseudomonadaceae	B7X94_04310|AO262_24215	NA|Pseudomonas	0050355 triphosphatase activity	None	None	IPR007899|IPR023577	IPR039013	IPR033469|IPR038186	None	None	NA	A0A259DDR2|A0A656YRD6	A0A259DDR2:25:109	GI:1232792153|EMBL-CDS:OZA12120.1|GI:962176576|EMBL-CDS:KTC63160.1	2	#0000FF	#FF0000	2	Hydrogenophilales|Pseudomonadales	Hydrogenophilales bacterium 17-62-8.|Pseudomonas fluorescens ABAC62.	FALSE	None	None	PF01928|PF05235	Proteobacteria	FALSE	1	85|85	FAMILY	complete|fragment	A0A259DDR2:25:109		Hydrogenophilales bacterium 17-62-8|Pseudomonas fluorescens ABAC62	None	Bacteria	NA	1970525|1230466	TrEMBL
1	331	None	None	Betaproteobacteria	86	98	868	10846	CYTH domain-containing protein	None	Burkholderiaceae	DD502_19675	Cupriavidus	0050355 triphosphatase activity	None	None	IPR023577	IPR039013	IPR033469	None	None	NA	A0A356HKU0	A0A356HKU0:3:88	EMBL-CDS:HBO80359.1	2	#0000FF	#FF0000	1	Burkholderiales	Cupriavidus sp.	FALSE	None	None	PF01928	Proteobacteria	FALSE	1	86	FAMILY	fragment	A0A356HKU0:3:88		Cupriavidus sp.	None	Bacteria	NA	1873897	TrEMBL
1	332	None	None	Gammaproteobacteria	86	259	868	10846	Inorganic triphosphatase	None	Pasteurellaceae	DD638_09480	unclassified Pasteurellaceae	0050355 triphosphatase activity	None	None	IPR023577	IPR039013	IPR033469	None	None	NA	A0A356E9G5	A0A356E9G5:13:98	EMBL-CDS:HBO38878.1	2	#0000FF	#FF0000	1	Pasteurellales	Pasteurellaceae bacterium.	FALSE	None	None	PF01928	Proteobacteria	FALSE	1	86	FAMILY	complete	A0A356E9G5:13:98		Pasteurellaceae bacterium	None	Bacteria	NA	1938151	TrEMBL
1	346	None	None	Gammaproteobacteria	87	108|109|112	868	10846	Adenylate cyclase|CYTH domain-containing protein	4.6.1.1 {ECO:0000313|EMBL:GAL13089.1}	Vibrionaceae|Pasteurellaceae|Morganellaceae	JCM19233_4089|NCTC8284_01780|PROPEN_01039	Vibrio|Rodentibacter|Proteus	0004016 adenylate cyclase activity|0050355 triphosphatase activity	Gastrointestinal tract	Facultative	IPR023577	IPR039013	IPR033469	None	rpne:NCTC8284_01780	NA	A0A090RG11|A0A3S4U8Z7|C0ATA3	A0A090RG11:3:89	EMBL-CDS:GAL13089.1|EMBL-CDS:VEH66609.1|GI:225204392|EMBL-CDS:EEG86746.1	2	#0000FF	#FF0000	3	Vibrionales|Pasteurellales|Enterobacterales	Vibrio sp. C7.|Rodentibacter pneumotropicus.|Proteus penneri ATCC 35198.	FALSE	None	None	PF01928	Proteobacteria	FALSE	1	87|87|87	FAMILY	complete	A0A090RG11:3:89		Vibrio sp. C7|Rodentibacter pneumotropicus|Proteus penneri ATCC 35198	471881.PROPEN_01039	Bacteria	NA	1001886|758|471881	TrEMBL
1	355	None	None	Betaproteobacteria	89	104	868	10846	CYTH domain-containing protein	None	NA	E6H73_13795	NA	None	None	None	IPR023577	IPR039013	IPR033469	None	None	NA	A0A536TUC9	A0A536TUC9:3:91	EMBL-CDS:TMG91094.1	2	#0000FF	#FF0000	1	unclassified Betaproteobacteri	Betaproteobacteria bacterium.	FALSE	None	None	PF01928	Proteobacteria	FALSE	1	89	FAMILY	fragment	A0A536TUC9:3:91		Betaproteobacteria bacterium	None	Bacteria	NA	1891241	TrEMBL
1	362	None	None	Alphaproteobacteria	89	118	868	10846	CYTH domain-containing protein	None	Rhizobiaceae	AOG23_33750	Rhizobium/Agrobacterium group	None	None	None	IPR023577	None	IPR033469	None	None	NA	A0A0N1MCU3	A0A0N1MCU3:4:92	GI:930226741|GI:929990164|EMBL-CDS:KPH04328.1|REFSEQ:WP_054186235.1	2	#0000FF	#FF0000	1	Rhizobiales	Rhizobium acidisoli.	FALSE	fig|1538158.3.peg.5927	None	PF01928	Proteobacteria	FALSE	1	89	FAMILY	complete	A0A0N1MCU3:4:92		Rhizobium acidisoli	None	Bacteria	NA	1538158	TrEMBL
1	369	None	None	Betaproteobacteria	90	111	868	10846	Inorganic triphosphatase	None	NA	DIT03_11540	Candidatus Accumulibacter	0050355 triphosphatase activity	None	None	IPR023577	IPR039013	IPR033469	None	None	NA	A0A3D3NFM9	A0A3D3NFM9:4:93	EMBL-CDS:HCN68872.1	2	#0000FF	#FF0000	1	unclassified Betaproteobacteri	Candidatus Accumulibacter sp.	FALSE	None	None	PF01928	Proteobacteria	FALSE	1	90	FAMILY	fragment	A0A3D3NFM9:4:93		Candidatus Accumulibacter sp.	None	Bacteria	NA	2053492	TrEMBL
1	378	None	None	Gammaproteobacteria	91	103	868	10846	Inorganic triphosphatase	None	Pasteurellaceae	DD638_10400	unclassified Pasteurellaceae	0050355 triphosphatase activity	None	None	IPR023577	IPR039013	IPR033469	None	None	NA	A0A356EA08	A0A356EA08:4:94	EMBL-CDS:HBO39060.1	2	#0000FF	#FF0000	1	Pasteurellales	Pasteurellaceae bacterium.	FALSE	None	None	PF01928	Proteobacteria	FALSE	1	91	FAMILY	fragment	A0A356EA08:4:94		Pasteurellaceae bacterium	None	Bacteria	NA	1938151	TrEMBL
1	391	None	None	Gammaproteobacteria	92	111|97	868	10846	Adenylate cyclase|Inorganic triphosphatase|Putative adenylate cyclase	4.6.1.1 {ECO:0000313|EMBL:GAM67729.1}	Vibrionaceae|Enterobacteriaceae	JCM19236_4655|DNQ45_21095|NCTC10974_00853	Vibrio|Escherichia	0004016 adenylate cyclase activity|0050355 triphosphatase activity	Airways|Skin|Gastrointestinal tract|Not Specified|Urogenital tract	Facultative,Not Specified	IPR023577	IPR039013	IPR033469	None	None	NA	A0A0B8PYQ1|A0A2W6R723	A0A0B8PYQ1:3:94	EMBL-CDS:GAM67729.1|EMBL-CDS:PZT64693.1	2	#0000FF	#FF0000	2	Vibrionales|Enterobacterales	Vibrio sp. JCM 19236.|Escherichia coli.	FALSE	None	None	PF01928	Proteobacteria	FALSE	1	92|92|92	FAMILY	complete|fragment	A0A0B8PYQ1:3:94		Vibrio sp. JCM 19236|Escherichia coli	None	Bacteria	NA	1481926|562	TrEMBL
1	394	None	None	Gammaproteobacteria	93	342	868	10846	Inorganic triphosphatase|Uncharacterized protein ygiF ORFXE	None	Enterobacteriaceae	C9F06_23890|NCTC13348_04158	Salmonella	0050355 triphosphatase activity	Not Specified	Facultative	IPR007899|IPR023577	IPR039013	IPR033469	None	None	NA	A0A484YFV7	A0A484YFV7:13:105	EMBL-CDS:VFS32859.1	2	#0000FF	#FF0000	1	Enterobacterales	Salmonella enterica subsp. enterica serovar Wilhelmsburg.|Salmonella typhimurium.	FALSE	None	None	PF01928	Proteobacteria	FALSE	1	93|93	FAMILY	complete|fragment	A0A484YFV7:13:105		Salmonella enterica subsp. enterica serovar Typhim|Salmonella enterica subsp. enterica serovar Wilhel	None	Bacteria	NA	1960126|90371	TrEMBL
1	399	None	None	Betaproteobacteria	93	122	868	10846	CYTH domain-containing protein	None	Burkholderiaceae	SAMN05192548_10452	Paraburkholderia	0050355 triphosphatase activity	None	None	IPR023577	IPR039013	IPR033469	None	None	NA	A0A1M6WCL4	A0A1M6WCL4:2:94	EMBL-CDS:SHK91431.1	2	#0000FF	#FF0000	1	Burkholderiales	Paraburkholderia terricola.	FALSE	None	None	PF01928	Proteobacteria	FALSE	1	93	FAMILY	complete	A0A1M6WCL4:2:94		Paraburkholderia terricola	None	Bacteria	NA	169427	TrEMBL
1	405	None	None	Gammaproteobacteria	94	111	868	10846	Inorganic triphosphatase	None	Pseudoalteromonadaceae	CWC28_22360	Pseudoalteromonas	None	None	None	IPR023577	IPR039013	IPR033469	None	None	NA	A0A5S3SZJ6	A0A5S3SZJ6:3:96	EMBL-CDS:TMO20475.1	2	#0000FF	#FF0000	1	Alteromonadales	Pseudoalteromonas sp. S4492.	FALSE	None	None	PF01928	Proteobacteria	FALSE	1	94	FAMILY	fragment	A0A5S3SZJ6:3:96		Pseudoalteromonas sp. S4492	None	Bacteria	NA	579560	TrEMBL
1	406	None	None	Alphaproteobacteria	94	99|104	868	10846	CYTH domain-containing protein	None	Phyllobacteriaceae|Bradyrhizobiaceae	E5V75_35470|FXB40_00775|FXB40_41725	Mesorhizobium|Bradyrhizobium	None	None	None	IPR023577	IPR039013	IPR033469	None	None	NA	A0A531YZD5|A0A5D3JYL4	A0A531YZD5:1:94	EMBL-CDS:TKB05733.1|EMBL-CDS:TYL86700.1	2	#0000FF	#FF0000	2	Rhizobiales	Mesorhizobium sp.|Bradyrhizobium rifense.	FALSE	None	None	PF01928	Proteobacteria	FALSE	1	94|94	FAMILY	fragment	A0A531YZD5:1:94		Mesorhizobium sp.|Bradyrhizobium rifense	None	Bacteria	NA	1871066|515499	TrEMBL
1	416	None	None	Alphaproteobacteria	95	126	868	10846	CYTH domain-containing protein	None	Methylobacteriaceae	CTI14_01575	Methylobacterium	0050355 triphosphatase activity	None	None	IPR023577	IPR039013	IPR033469	None	None	NA	A0A2M8VGH7	A0A2M8VGH7:5:99	EMBL-CDS:PJI55837.1	2	#0000FF	#FF0000	1	Rhizobiales	Methylobacterium radiotolerans.	FALSE	None	None	PF01928	Proteobacteria	FALSE	1	95	FAMILY	complete	A0A2M8VGH7:5:99		Methylobacterium radiotolerans	None	Bacteria	NA	31998	TrEMBL
1	432	None	None	Gammaproteobacteria	97	129	868	10846	Adenylate cyclase	None	Enterobacteriaceae	NCTC9601_03962	Klebsiella	0050355 triphosphatase activity	Airways|Skin	Not Specified	IPR023577	IPR039013	IPR033469	None	None	NA	A0A2X3CH41	A0A2X3CH41:3:99	EMBL-CDS:SQC16252.1	2	#0000FF	#FF0000	1	Enterobacterales	Klebsiella pneumoniae.	FALSE	None	None	PF01928	Proteobacteria	FALSE	1	97	FAMILY	complete	A0A2X3CH41:3:99		Klebsiella pneumoniae	None	Bacteria	NA	573	TrEMBL
1	451	None	None	Gammaproteobacteria	99	108	868	10846	Uncharacterized conserved protein	None	Pasteurellaceae	NCTC10638_02349	Mannheimia	0050355 triphosphatase activity	None	None	IPR023577	IPR039013	IPR033469	None	None	NA	A0A378MY68	A0A378MY68:2:100	EMBL-CDS:STY61142.1	2	#0000FF	#FF0000	1	Pasteurellales	Mannheimia haemolytica	FALSE	None	None	PF01928	Proteobacteria	FALSE	1	99	FAMILY	complete	A0A378MY68:2:100		Mannheimia haemolytica	None	Bacteria	NA	75985	TrEMBL
1	452	None	None	Gammaproteobacteria	99	162	868	10846	Adenylate cyclase	None	Enterobacteriaceae	NCTC10005_01936	Enterobacter	0050355 triphosphatase activity	Airways|Skin|Not Specified	Not Specified,Facultative	IPR023577	IPR039013	IPR033469	None	None	NA	A0A377LT08	A0A377LT08:55:153	EMBL-CDS:STQ09232.1	2	#0000FF	#FF0000	1	Enterobacterales	Enterobacter cloacae.	FALSE	None	None	PF01928	Proteobacteria	FALSE	1	99	FAMILY	complete	A0A377LT08:55:153		Enterobacter cloacae	None	Bacteria	NA	550	TrEMBL
1	459	None	None	Betaproteobacteria	100	186	868	10846	Uncharacterized protein	None	Burkholderiaceae	BURKHO8Y_20174	Burkholderia	None	None	None	IPR023577	IPR039013	IPR033469	None	None	NA	A0A653WJX7	A0A653WJX7:2:101	EMBL-CDS:VXC19177.1	2	#0000FF	#FF0000	1	Burkholderiales	Burkholderia sp. 8Y.	FALSE	None	None	PF01928	Proteobacteria	FALSE	1	100	FAMILY	complete	A0A653WJX7:2:101		Burkholderia sp. 8Y	None	Bacteria	NA	2653133	TrEMBL
1	462	None	None	Gammaproteobacteria	100	131	868	10846	Adenylate cyclase	None	Enterobacteriaceae	NCTC12123_03522	Enterobacter	0050355 triphosphatase activity	None	None	IPR023577	IPR039013	IPR033469	None	None	NA	A0A376FCH3	A0A376FCH3:3:102	EMBL-CDS:STD22884.1	2	#0000FF	#FF0000	1	Enterobacterales	Enterobacter asburiae.	FALSE	None	None	PF01928	Proteobacteria	FALSE	1	100	FAMILY	complete	A0A376FCH3:3:102		Enterobacter asburiae	None	Bacteria	NA	61645	TrEMBL
1	469	None	None	Gammaproteobacteria	101	106	868	10846	Inorganic triphosphatase	None	Pseudoalteromonadaceae	CWC05_19160	Pseudoalteromonas	None	None	None	IPR023577	IPR039013	IPR033469	None	None	NA	A0A5S3YZ78	A0A5S3YZ78:3:103	EMBL-CDS:TMP84992.1	2	#0000FF	#FF0000	1	Alteromonadales	Pseudoalteromonas ruthenica.	FALSE	None	None	PF01928	Proteobacteria	FALSE	1	101	FAMILY	fragment	A0A5S3YZ78:3:103		Pseudoalteromonas ruthenica	None	Bacteria	NA	151081	TrEMBL
1	501	None	None	Gammaproteobacteria	103	120	868	10846	CYTH domain-containing protein	None	unclassified Pseudomonada	B7Z24_06950	NA	0050355 triphosphatase activity	None	None	IPR023577	IPR039013	IPR033469	None	None	NA	A0A258ACK7	A0A258ACK7:1:103	GI:1232401221|EMBL-CDS:OYW68673.1	2	#0000FF	#FF0000	1	Pseudomonadales	Pseudomonadales bacterium 32-42-5.	FALSE	None	None	PF01928	Proteobacteria	FALSE	1	103	FAMILY	fragment	A0A258ACK7:1:103		Pseudomonadales bacterium 32-42-5	None	Bacteria	NA	1970543	TrEMBL
1	517	None	None	Alphaproteobacteria	105	175	868	10846	CYTH domain-containing protein	None	Methylobacteriaceae	MAE02_15140	Microvirga	None	None	None	IPR023577	None	IPR033469	None	None	NA	A0A512BPD2	A0A512BPD2:25:129	EMBL-CDS:GEO13818.1	2	#0000FF	#FF0000	1	Rhizobiales	Microvirga aerophila.	FALSE	None	None	PF01928	Proteobacteria	FALSE	1	105	FAMILY	complete	A0A512BPD2:25:129		Microvirga aerophila	None	Bacteria	NA	670291	TrEMBL
1	647	None	None	Gammaproteobacteria	118	358	868	10846	Uncharacterized conserved protein	None	Yersiniaceae	NCTC12157_00562	Ewingella	0050355 triphosphatase activity	None	None	IPR007899|IPR023577	IPR039013	IPR033469	None	None	NA	A0A377N7I4	A0A377N7I4:2:119	EMBL-CDS:STQ42895.1	2	#0000FF	#FF0000	1	Enterobacterales	Ewingella americana.	FALSE	None	None	PF01928	Proteobacteria	FALSE	1	118	FAMILY	complete	A0A377N7I4:2:119		Ewingella americana	None	Bacteria	NA	41202	TrEMBL
1	678	None	None	Gammaproteobacteria	120	245	868	10846	Inorganic triphosphatase	None	Pseudomonadaceae	DCR78_17180	Pseudomonas	0050355 triphosphatase activity	None	None	IPR023577	IPR039013	IPR033469	None	None	NA	A0A348R4E7	A0A348R4E7:3:122	EMBL-CDS:HAQ88158.1	2	#0000FF	#FF0000	1	Pseudomonadales	Pseudomonas sp.	FALSE	None	None	PF01928	Proteobacteria	FALSE	1	120	FAMILY	fragment	A0A348R4E7:3:122		Pseudomonas sp.	None	Bacteria	NA	306	TrEMBL
1	679	None	None	Alphaproteobacteria	120	137	868	10846	Uncharacterized conserved protein	None	Caulobacteraceae	NCTC11165_00815	Brevundimonas	0050355 triphosphatase activity	None	None	IPR023577	IPR039013	IPR033469	None	None	NA	A0A2X1C2S0	A0A2X1C2S0:10:129	EMBL-CDS:SPU42665.1	2	#0000FF	#FF0000	1	Caulobacterales	Brevundimonas diminuta	FALSE	None	None	PF01928	Proteobacteria	FALSE	1	120	FAMILY	complete	A0A2X1C2S0:10:129		Brevundimonas diminuta	None	Bacteria	NA	293	TrEMBL
1	702	None	None	Alphaproteobacteria	122	129	868	10846	CYTH domain-containing protein	None	Acetobacteraceae	EON47_16970	unclassified Acetobacteraceae	0050355 triphosphatase activity	None	None	IPR023577	IPR039013	IPR033469	None	None	NA	A0A4Q4CMC4	A0A4Q4CMC4:6:127	EMBL-CDS:RYI99370.1	2	#0000FF	#FF0000	1	Rhodospirillales	Acetobacteraceae bacterium.	FALSE	None	None	PF01928	Proteobacteria	FALSE	1	122	FAMILY	fragment	A0A4Q4CMC4:6:127		Acetobacteraceae bacterium	None	Bacteria	NA	1909293	TrEMBL
1	715	None	None	Gammaproteobacteria	122	431	868	10846	Adenylate cyclase	4.6.1.1 {ECO:0000313|EMBL:GAL21393.1}|4.6.1.1 {ECO:0000313|EMBL:GAL23976.1}	Vibrionaceae	JCM19235_4875|JCM19239_2959	Vibrio	0004016 adenylate cyclase activity|0050355 triphosphatase activity	None	None	IPR007899|IPR023577	IPR039013	IPR033469|IPR038186	None	None	NA	A0A090S8W7	A0A090S8W7:2:123	EMBL-CDS:GAL23976.1	2	#0000FF	#FF0000	1	Vibrionales	Vibrio maritimus.|Vibrio variabilis.	FALSE	None	None	PF01928	Proteobacteria	FALSE	1	122|122	FAMILY	complete	A0A090S8W7:2:123		Vibrio maritimus|Vibrio variabilis	None	Bacteria	NA	990268|990271	TrEMBL
1	717	None	None	NA	123	160	868	10846	CYTH domain-containing protein	None	NA	B1A_20216	NA	None	None	None	IPR023577	None	IPR033469	None	None	NA	T0ZLZ6	T0ZLZ6:25:147	EMBL-CDS:EQD30825.1	2	#0000FF	#FF0000	1	NA	mine drainage metagenome.	FALSE	None	None	PF01928	NA	FALSE	1	123	FAMILY	fragment	T0ZLZ6:25:147		mine drainage metagenome	None	NA	NA	410659	TrEMBL
1	757	None	None	Gammaproteobacteria	125	136	868	10846	Putative adenylate cyclase	None	Enterobacteriaceae	NCTC11126_03120	Escherichia	0050355 triphosphatase activity	Airways|Skin|Gastrointestinal tract|Not Specified|Urogenital tract	Facultative,Not Specified	IPR023577	IPR039013	IPR033469	None	None	NA	A0A2X1JF64	A0A2X1JF64:3:127	EMBL-CDS:SPW45837.1	2	#0000FF	#FF0000	1	Enterobacterales	Escherichia coli.	FALSE	None	None	PF01928	Proteobacteria	FALSE	1	125	FAMILY	complete	A0A2X1JF64:3:127		Escherichia coli	None	Bacteria	NA	562	TrEMBL
1	776	None	None	Betaproteobacteria	126	130	868	10846	CYTH domain-containing protein	None	Gallionellaceae	EPN14_09410	Gallionella	None	None	None	IPR023577	IPR039013	IPR033469	None	None	NA	A0A522X3E1	A0A522X3E1:4:129	EMBL-CDS:TAN74102.1	2	#0000FF	#FF0000	1	Nitrosomonadales	Gallionella sp.	FALSE	None	None	PF01928	Proteobacteria	FALSE	1	126	FAMILY	fragment	A0A522X3E1:4:129		Gallionella sp.	None	Bacteria	NA	2052161	TrEMBL
1	777	None	None	Gammaproteobacteria	126	134|146	868	10846	Uncharacterized conserved protein	None	Yersiniaceae|Enterobacteriaceae	NCTC11214_02394|NCTC9185_03762	Serratia|Raoultella	0050355 triphosphatase activity	None	None	IPR023577	IPR039013	IPR033469	None	None	NA	A0A447KR43|A0A4U9D3K1	A0A447KR43:4:129	EMBL-CDS:VDZ57323.1|EMBL-CDS:VTN11802.1	2	#0000FF	#FF0000	2	Enterobacterales	Serratia odorifera.|Raoultella terrigena	FALSE	None	None	PF01928	Proteobacteria	FALSE	1	126|126	FAMILY	complete	A0A447KR43:4:129		Serratia odorifera|Raoultella terrigena	None	Bacteria	NA	618|577	TrEMBL
1	795	None	None	Gammaproteobacteria	127	146	868	10846	CYTH domain-containing protein	None	Halomonadaceae	HSBAA_11180	Halomonas	0050355 triphosphatase activity	None	None	IPR023577	IPR039013	IPR033469	None	hsr:HSBAA_11180	NA	A0A455U1F0	A0A455U1F0:7:133	EMBL-CDS:BBI59812.1	2	#0000FF	#FF0000	1	Oceanospirillales	Halomonas sulfidaeris.	FALSE	None	None	PF01928	Proteobacteria	FALSE	1	127	FAMILY	complete	A0A455U1F0:7:133		Halomonas sulfidaeris	None	Bacteria	NA	115553	TrEMBL
1	796	None	None	Gammaproteobacteria	127	190	868	10846	CYTH domain-containing protein	None	Pseudomonadaceae	ALQ26_04698	Pseudomonas	0050355 triphosphatase activity	None	None	IPR023577	IPR039013	IPR033469	None	None	NA	A0A3M4DFV3	A0A3M4DFV3:6:132	EMBL-CDS:RMP42185.1	2	#0000FF	#FF0000	1	Pseudomonadales	Pseudomonas amygdali pv. lachrymans	FALSE	None	None	PF01928	Proteobacteria	FALSE	1	127	FAMILY	complete	A0A3M4DFV3:6:132		Pseudomonas amygdali pv. lachrymans	None	Bacteria	NA	53707	TrEMBL
1	797	None	None	Gammaproteobacteria	127	135	868	10846	Putative adenylate cyclase	None	Enterobacteriaceae	NCTC13148_03080|NCTC8985_05328	Escherichia	0050355 triphosphatase activity	Airways|Skin|Gastrointestinal tract|Not Specified|Urogenital tract	Facultative,Not Specified	IPR023577	IPR039013	IPR033469	None	None	NA	A0A377C3X0	A0A377C3X0:3:129	EMBL-CDS:STL81637.1	2	#0000FF	#FF0000	1	Enterobacterales	Escherichia coli.	FALSE	None	None	PF01928	Proteobacteria	FALSE	1	127|127	FAMILY	complete	A0A377C3X0:3:129		Escherichia coli	None	Bacteria	NA	562	TrEMBL
1	817	None	None	Gammaproteobacteria	128	439	868	10846	Inorganic triphosphatase	None	NA	DCS21_01540	NA	None	None	None	IPR007899|IPR023577	None	IPR033469|IPR038186	None	None	NA	A0A349ED76	A0A349ED76:6:133	EMBL-CDS:HAS50489.1	2	#0000FF	#FF0000	1	unclassified Gammaproteobacter	Gammaproteobacteria bacterium.	FALSE	None	None	PF01928|PF05235	Proteobacteria	FALSE	1	128	FAMILY	fragment	A0A349ED76:6:133		Gammaproteobacteria bacterium	None	Bacteria	NA	1913989	TrEMBL
1	832	None	None	Gammaproteobacteria	129	189	868	10846	Uncharacterized protein ygiF ORFXE	None	Enterobacteriaceae	NCTC6754_03031	Salmonella	0050355 triphosphatase activity	Not Specified	Facultative	IPR023577	IPR039013	IPR033469	None	None	NA	A0A3S5DMF8	A0A3S5DMF8:54:182	EMBL-CDS:VEB53941.1	2	#0000FF	#FF0000	1	Enterobacterales	Salmonella enterica I.	FALSE	None	None	PF01928	Proteobacteria	FALSE	1	129	FAMILY	complete	A0A3S5DMF8:54:182		Salmonella enterica subsp. enterica	None	Bacteria	NA	59201	TrEMBL
1	882	None	None	NA	131	552	868	10846	Uncharacterized protein	None	NA	DCC78_03945	NA	None	None	None	IPR007899|IPR023577	None	IPR033469|IPR038186	None	None	unclassified Bacteria	A0A3A0FKY9	A0A3A0FKY9:46:176	EMBL-CDS:RIL03191.1	2	#0000FF	#FF0000	1	NA	bacterium.	FALSE	None	None	PF01928|PF05235	NA	FALSE	1	131	FAMILY	complete	A0A3A0FKY9:46:176		bacterium	None	Bacteria	NA	1869227	TrEMBL
1	885	None	None	Betaproteobacteria	131	133	868	10846	CYTH domain-containing protein	None	Burkholderiaceae	B0G73_1361	Paraburkholderia	0050355 triphosphatase activity	None	None	IPR023577	IPR039013	IPR033469	None	None	NA	A0A2T0PT13	A0A2T0PT13:2:132	EMBL-CDS:PRX92039.1	2	#0000FF	#FF0000	1	Burkholderiales	Paraburkholderia sp. BL25I1N1.	FALSE	None	None	PF01928	Proteobacteria	FALSE	1	131	FAMILY	fragment	A0A2T0PT13:2:132		Paraburkholderia sp. BL25I1N1	None	Bacteria	NA	1938804	TrEMBL
1	910	None	None	Alphaproteobacteria	132	745	868	10846	Uncharacterized protein	None	Acetobacteraceae	APE01nite_17840	Acetobacter	None	None	None	IPR007899|IPR022488|IPR023577	None	IPR027417|IPR033469	None	None	NA	A0A4Y3TXW1	A0A4Y3TXW1:10:141	EMBL-CDS:GEB85987.1	2	#0000FF	#FF0000	1	Rhodospirillales	Acetobacter peroxydans.	FALSE	None	None	PF01928|PF03976|PF05235	Proteobacteria	FALSE	1	132	FAMILY	complete	A0A4Y3TXW1:10:141		Acetobacter peroxydans	None	Bacteria	NA	104098	TrEMBL
1	914	None	None	Gammaproteobacteria	132	255	868	10846	Uncharacterized protein ygiF ORFXE	None	Enterobacteriaceae	NCTC7304_00807	Salmonella	0050355 triphosphatase activity	None	None	IPR023577	IPR039013	IPR033469	None	None	NA	A0A379SR46	A0A379SR46:1:132	EMBL-CDS:SUG31425.1	2	#0000FF	#FF0000	1	Enterobacterales	Salmonella enterica subsp. arizonae.	FALSE	None	None	PF01928	Proteobacteria	FALSE	1	132	FAMILY	complete	A0A379SR46:1:132		Salmonella enterica subsp. arizonae	None	Bacteria	NA	59203	TrEMBL
1	921	None	None	Gammaproteobacteria	132	138	868	10846	Adenylate cyclase	None	unclassified Pseudomonada	B7Z23_04930	NA	0050355 triphosphatase activity	None	None	IPR023577	IPR039013	IPR033469	None	None	NA	A0A258CD99	A0A258CD99:3:134	GI:1232434372|EMBL-CDS:OYW93435.1	2	#0000FF	#FF0000	1	Pseudomonadales	Pseudomonadales bacterium 32-61-5.	FALSE	None	None	PF01928	Proteobacteria	FALSE	1	132	FAMILY	fragment	A0A258CD99:3:134		Pseudomonadales bacterium 32-61-5	None	Bacteria	NA	1970544	TrEMBL
1	991	None	None	Betaproteobacteria	134	136	868	10846	Inorganic triphosphatase	None	Oxalobacteraceae	DDX04_03190	Massilia	0050355 triphosphatase activity	None	None	IPR023577	IPR039013	IPR033469	None	None	NA	A0A353HR97	A0A353HR97:2:135	EMBL-CDS:HBF49532.1	2	#0000FF	#FF0000	1	Burkholderiales	Massilia sp.	FALSE	None	None	PF01928	Proteobacteria	FALSE	1	134	FAMILY	fragment	A0A353HR97:2:135		Massilia sp.	None	Bacteria	NA	1882437	TrEMBL
1	994	None	None	Betaproteobacteria|Gammaproteobacteria	134	342|136	868	10846	Inorganic triphosphatase	None	NA|Pseudomonadaceae	CVU23_14705|DHV63_11695	NA|Pseudomonas	0050355 triphosphatase activity	None	None	IPR007899|IPR023577	IPR039013	IPR033469|IPR038186	None	None	NA	A0A2N2SU78|A0A3D2M5C2	A0A2N2SU78:2:135	EMBL-CDS:PKO58738.1|EMBL-CDS:HCJ29929.1	2	#0000FF	#FF0000	2	unclassified Betaproteobacteri|Pseudomonadales	Betaproteobacteria bacterium HGW-Betaproteobacteria-17.|Pseudomonas sp.	FALSE	None	None	PF01928|PF05235	Proteobacteria	FALSE	1	134|134	FAMILY	fragment	A0A2N2SU78:2:135		Betaproteobacteria bacterium HGW-Betaproteobacteri|Pseudomonas sp.	None	Bacteria	NA	2013708|306	TrEMBL
1	1058	None	None	Gammaproteobacteria	136	365	868	10846	Putative adenylate cyclase	None	Enterobacteriaceae	NCTC9962_00002	Escherichia	0050355 triphosphatase activity	Airways|Skin|Gastrointestinal tract|Not Specified|Urogenital tract	Facultative,Not Specified	IPR007899|IPR023577	IPR039013	IPR033469	None	None	NA	A0A376ZGM1	A0A376ZGM1:13:148	EMBL-CDS:STK47299.1	2	#0000FF	#FF0000	1	Enterobacterales	Escherichia coli.	FALSE	None	None	PF01928	Proteobacteria	FALSE	1	136	FAMILY	complete	A0A376ZGM1:13:148		Escherichia coli	None	Bacteria	NA	562	TrEMBL
1	1065	None	None	Alphaproteobacteria	136	156	868	10846	CYTH domain-containing protein	None	NA	CVT73_16750	NA	0050355 triphosphatase activity	None	None	IPR023577	IPR039013	IPR033469	None	None	NA	A0A2N3E3X0	A0A2N3E3X0:17:152	EMBL-CDS:PKQ02960.1	2	#0000FF	#FF0000	1	unclassified Alphaproteobacter	Alphaproteobacteria bacterium HGW-Alphaproteobacteria-12.	FALSE	None	None	PF01928	Proteobacteria	FALSE	1	136	FAMILY	fragment	A0A2N3E3X0:17:152		Alphaproteobacteria bacterium HGW-Alphaproteobacte	None	Bacteria	NA	2013658	TrEMBL
1	1093	None	None	Gammaproteobacteria	137	146	868	10846	Adenylate cyclase	None	Enterobacteriaceae	NCTC10313_01150	Klebsiella	0050355 triphosphatase activity	Airways	Not Specified	IPR023577	IPR039013	IPR033469	None	None	NA	A0A377YZ94	A0A377YZ94:3:139	EMBL-CDS:STU57030.1	2	#0000FF	#FF0000	1	Enterobacterales	Klebsiella pneumoniae subsp. ozaenae.	FALSE	None	None	PF01928	Proteobacteria	FALSE	1	137	FAMILY	complete	A0A377YZ94:3:139		Klebsiella pneumoniae subsp. ozaenae	None	Bacteria	NA	574	TrEMBL
1	1125	None	None	Gammaproteobacteria	138	580	868	10846	Inorganic triphosphatase YgiF| contains CYTH and CHAD domains	None	NA	BECKFM1743A_GA0114220_103762	Candidatus Kentron	0050355 triphosphatase activity	None	None	IPR007899|IPR023577	IPR039013	IPR033469|IPR038186	None	None	NA	A0A450TE01	A0A450TE01:3:140	EMBL-CDS:VFJ63208.1|EMBL-CDS:VFJ65189.1|EMBL-CDS:VFK15650.1	2	#0000FF	#FF0000	1	unclassified Gammaproteobacter	Candidatus Kentron sp. FM.	FALSE	None	None	PF01928|PF05235	Proteobacteria	FALSE	1	138	FAMILY	complete	A0A450TE01:3:140		Candidatus Kentron sp. FM	None	Bacteria	NA	2126340	TrEMBL
1	1286	None	None	Gammaproteobacteria	142	157	868	10846	Inorganic triphosphatase|Uncharacterized protein ygiF ORFXE	None	Enterobacteriaceae	C9F06_06690|NCTC6947_00720	Salmonella	0050355 triphosphatase activity	None	None	IPR023577	IPR039013	IPR033469	None	None	NA	A0A509BGH2	A0A509BGH2:3:144	EMBL-CDS:VUC72670.1	2	#0000FF	#FF0000	1	Enterobacterales	Salmonella enterica subsp. enterica serovar Wilhelmsburg.|Salmonella sp. NCTC 6947.	FALSE	None	None	PF01928	Proteobacteria	FALSE	1	142|142	FAMILY	complete|fragment	A0A509BGH2:3:144		Salmonella enterica subsp. enterica serovar Wilhel|Salmonella sp. NCTC 6947	None	Bacteria	NA	1960126|2583581	TrEMBL
1	1335	None	None	Gammaproteobacteria	143	167	868	10846	Adenylate cyclase	None	Pasteurellaceae	NCTC9435_02121	Actinobacillus	0050355 triphosphatase activity	None	None	IPR023577	IPR039013	IPR033469	None	None	NA	A0A448QSM1	A0A448QSM1:3:145	EMBL-CDS:VEI46228.1	2	#0000FF	#FF0000	1	Pasteurellales	Actinobacillus equuli.	FALSE	None	None	PF01928	Proteobacteria	FALSE	1	143	FAMILY	complete	A0A448QSM1:3:145		Actinobacillus equuli	None	Bacteria	NA	718	TrEMBL
1	1336	None	None	Gammaproteobacteria	143	334	868	10846	Uncharacterized protein ygiF ORFXE	None	Enterobacteriaceae	NCTC7102_00847	Salmonella	0050355 triphosphatase activity	None	None	IPR007899|IPR023577	IPR039013	IPR033469	None	None	NA	A0A447JC19	A0A447JC19:2:144	EMBL-CDS:VDY37999.1	2	#0000FF	#FF0000	1	Enterobacterales	Salmonella enterica subsp. enterica serovar Daytona.	FALSE	None	None	PF01928	Proteobacteria	FALSE	1	143	FAMILY	complete	A0A447JC19:2:144		Salmonella enterica subsp. enterica serovar Dayton	None	Bacteria	NA	1962639	TrEMBL
1	1342	None	None	Dehalococcoidia	143	589	868	10846	Uncharacterized protein	None	NA	C3F10_07415	NA	None	None	None	IPR007899|IPR023577	None	IPR033469|IPR038186	None	None	Terrabacteria group	A0A315X654	A0A315X654:72:214	EMBL-CDS:PWB45026.1	2	#0000FF	#FF0000	1	unclassified Dehalococcoidia	Dehalococcoidia bacterium.	FALSE	None	None	PF01928|PF05235	Chloroflexi	FALSE	1	143	FAMILY	complete	A0A315X654:72:214		Dehalococcoidia bacterium	None	Bacteria	NA	2026734	TrEMBL
1	1349	None	None	Gammaproteobacteria	143	283	868	10846	CYTH domain-containing protein	None	Litoricolaceae|NA|unclassified Oceanospiril	CBB93_005025|CMQ78_05060|EVA61_03045	NA|unclassified Litoricolaceae	0050355 triphosphatase activity	None	None	IPR023577	IPR039013	IPR033469	None	None	NA	A0A2E1VIW7	A0A2E1VIW7:44:186	EMBL-CDS:MAW57194.1	2	#0000FF	#FF0000	1	Oceanospirillales|unclassified Gammaproteobacter	Gammaproteobacteria bacterium.|Litoricolaceae bacterium.|Oceanospirillales bacterium TMED33.	FALSE	None	None	PF01928	Proteobacteria	FALSE	1	143	FAMILY	complete	A0A2E1VIW7:44:186		Gammaproteobacteria bacterium|Litoricolaceae bacterium|Oceanospirillales bacterium TMED33	None	Bacteria	NA	1913989|1986760|2510333	TrEMBL
1	1352	None	None	Alphaproteobacteria|Betaproteobacteria	143	391	868	10846	CYTH domain-containing protein	None	NA|unclassified Rickettsiale	CBD16_09220|CMP38_07130	NA	0050355 triphosphatase activity	None	None	IPR023577	IPR039013	IPR033469	None	None	NA	A0A1Z9GY69	A0A1Z9GY69:39:181	GI:1200484177|EMBL-CDS:OUV98924.1	2	#0000FF	#FF0000	1	Rickettsiales|unclassified Betaproteobacteri	Betaproteobacteria bacterium TMED156.|Rickettsiales bacterium.	FALSE	None	None	PF01928	Proteobacteria	FALSE	1	143	FAMILY	complete	A0A1Z9GY69:39:181		Betaproteobacteria bacterium TMED156|Rickettsiales bacterium	None	Bacteria	NA	1986667|2026788	TrEMBL
1	1373	None	None	NA	144	187	868	10846	Adenylate cyclase	None	NA	CARN5_2414	NA	0050355 triphosphatase activity	None	None	IPR023577	IPR039013	IPR033469	None	None	NA	E6QAE8	E6QAE8:3:146	EMBL-CDS:CBI04174.1	2	#0000FF	#FF0000	1	NA	mine drainage metagenome.	FALSE	None	None	PF01928	NA	FALSE	1	144	FAMILY	complete	E6QAE8:3:146		mine drainage metagenome	None	NA	NA	410659	TrEMBL
1	1398	None	None	Alphaproteobacteria	144	535	868	10846	Inorganic triphosphatase YgiF| contains CYTH and CHAD domains	None	Parvularculaceae	SAMN06297382_0531	Amphiplicatus	None	None	None	IPR007899|IPR023577	None	IPR033469|IPR038186	None	None	NA	A0A239PKD1	A0A239PKD1:55:198	EMBL-CDS:SNT68035.1	2	#0000FF	#FF0000	1	Parvularculales	Amphiplicatus metriothermophilus.	FALSE	None	None	PF01928|PF05235	Proteobacteria	FALSE	1	144	FAMILY	complete	A0A239PKD1:55:198		Amphiplicatus metriothermophilus	None	Bacteria	NA	1519374	TrEMBL
1	1420	None	None	Gammaproteobacteria	145	250	868	10846	Adenylate cyclase	None	Aeromonadaceae	G114_04463	Aeromonas	0050355 triphosphatase activity	Limb	Facultative	IPR023577	IPR039013	IPR033469	None	None	NA	N9VPE6	N9VPE6:5:149	GI:480571433|EMBL-CDS:ENY73186.1	2	#0000FF	#FF0000	1	Aeromonadales	Aeromonas diversa CDC 2478-85.	FALSE	fig|1268237.3.peg.880	None	PF01928	Proteobacteria	FALSE	1	145	FAMILY	complete	N9VPE6:5:149		Aeromonas diversa CDC 2478-85	1268237.G114_04463	Bacteria	NA	1268237	TrEMBL
1	1430	None	None	Gammaproteobacteria	145	159	868	10846	Inorganic triphosphatase	3.6.1.25 {ECO:0000313|EMBL:QBY42015.1}	Morganellaceae	ArsFIN_05480	Arsenophonus	0050355 triphosphatase activity	None	None	IPR023577	IPR039013	IPR033469	None	ans:ArsFIN_05480	NA	A0A4P7KPY7	A0A4P7KPY7:4:148	EMBL-CDS:QBY42015.1	2	#0000FF	#FF0000	1	Enterobacterales	Arsenophonus nasoniae	FALSE	None	None	PF01928	Proteobacteria	FALSE	1	145	FAMILY	complete	A0A4P7KPY7:4:148		Arsenophonus nasoniae	None	Bacteria	NA	638	TrEMBL
1	1497	None	None	Gammaproteobacteria	146	489	868	10846	Uncharacterized protein	None	Moraxellaceae	B9T28_04810	Acinetobacter	None	None	None	IPR007899|IPR023577	None	IPR033469|IPR038186	None	None	NA	A0A1Y3CLR0	A0A1Y3CLR0:2:147	GI:1191977306|EMBL-CDS:OTG66572.1	2	#0000FF	#FF0000	1	Pseudomonadales	Acinetobacter sp. ANC 4999.	FALSE	None	None	PF01928|PF05235	Proteobacteria	FALSE	1	146	FAMILY	complete	A0A1Y3CLR0:2:147		Acinetobacter sp. ANC 4999	None	Bacteria	NA	1977882	TrEMBL
1	1527	None	None	Gammaproteobacteria	147	161	868	10846	CYTH domain-containing protein	None	NA	DIC49_03070	NA	0050355 triphosphatase activity	None	None	IPR023577	IPR039013	IPR033469	None	None	NA	A0A3D3BL32	A0A3D3BL32:10:156	EMBL-CDS:HCL68471.1	2	#0000FF	#FF0000	1	unclassified Gammaproteobacter	Gammaproteobacteria bacterium.	FALSE	None	None	PF01928	Proteobacteria	FALSE	1	147	FAMILY	fragment	A0A3D3BL32:10:156		Gammaproteobacteria bacterium	None	Bacteria	NA	1913989	TrEMBL
1	1559	None	None	Tepidiformia|Thermoflexia	148	537	868	10846	CHAD domain-containing protein	None	Tepidiformaceae|Thermoflexaceae	A9A59_1528|Tbon_01305	Tepidiforma|Thermoflexus	None	None	None	IPR007899|IPR023577	None	IPR033469|IPR038186	None	tbh:Tbon_01305	Terrabacteria group	A0A5J6SWS2	A0A5J6SWS2:30:177	EMBL-CDS:QFG01997.1	2	#0000FF	#FF0000	1	Tepidiformales|Thermoflexales	Tepidiforma bonchosmolovskayae.|Thermoflexus hugenholtzii.	FALSE	None	None	PF01928|PF05235	Chloroflexi	FALSE	1	148	FAMILY	complete	A0A5J6SWS2:30:177		Tepidiforma bonchosmolovskayae|Thermoflexus hugenholtzii	None	Bacteria	NA	1495650|2601677	TrEMBL
1	1611	None	None	Gammaproteobacteria	149	398	868	10846	CYTH domain-containing protein	None	Alteromonadaceae	COB05_15810	Marinobacter	0004642 phosphoribosylformylglycinamidine synthase activity	None	None	IPR016188|IPR023577|IPR041609	IPR010074	IPR033469|IPR036676|IPR036921	None	None	NA	A0A2G2NDN3	A0A2G2NDN3:141:289	EMBL-CDS:PHS45301.1	2	#0000FF	#FF0000	1	Alteromonadales	Marinobacter sp.	FALSE	None	None	PF00586|PF01928|PF18072	Proteobacteria	FALSE	1	149	FAMILY	complete	A0A2G2NDN3:141:289		Marinobacter sp.	None	Bacteria	NA	50741	TrEMBL
1	1613	None	None	Gammaproteobacteria	149	443	868	10846	Inorganic triphosphatase	None	Idiomarinaceae	CMF11_01880	Idiomarina	0050355 triphosphatase activity	None	None	IPR007899|IPR023577	IPR039013	IPR033469|IPR038186	None	None	NA	A0A2D8HTX4	A0A2D8HTX4:1:149	EMBL-CDS:MAL83090.1	2	#0000FF	#FF0000	1	Alteromonadales	Idiomarina sp.	FALSE	None	None	PF01928|PF05235	Proteobacteria	FALSE	1	149	FAMILY	fragment	A0A2D8HTX4:1:149		Idiomarina sp.	None	Bacteria	NA	1874361	TrEMBL
1	1641	None	None	Betaproteobacteria	150	162	868	10846	Adenylate cyclase	None	Comamonadaceae	AcdelDRAFT_4426	Acidovorax	0050355 triphosphatase activity	None	None	IPR023577	IPR039013	IPR033469	None	None	NA	C5TBZ6	C5TBZ6:12:161	GI:241361644|EMBL-CDS:EER57997.1	2	#0000FF	#FF0000	1	Burkholderiales	Acidovorax delafieldii 2AN.	FALSE	fig|573060.9.peg.488	None	PF01928	Proteobacteria	FALSE	1	150	FAMILY	fragment	C5TBZ6:12:161		Acidovorax delafieldii 2AN	None	Bacteria	NA	573060	TrEMBL
1	1643	None	None	Gammaproteobacteria	150	159	868	10846	Inorganic triphosphatase	None	Enterobacteriaceae	C9F09_20470	Salmonella	None	None	None	IPR023577	IPR039013	IPR033469	None	None	NA	A0A659QF08	A0A659QF08:3:152	EMBL-CDS:TGC83468.1	2	#0000FF	#FF0000	1	Enterobacterales	Salmonella enterica subsp. enterica serovar Wilhelmsburg.	FALSE	None	None	PF01928	Proteobacteria	FALSE	1	150	FAMILY	fragment	A0A659QF08:3:152		Salmonella enterica subsp. enterica serovar Wilhel	None	Bacteria	NA	1960126	TrEMBL
1	1649	None	None	Gammaproteobacteria	150	191	868	10846	CYTH domain-containing protein	None	Halomonadaceae	CU110_13685	Cobetia	0050355 triphosphatase activity	None	None	IPR023577	IPR039013	IPR033469	None	None	NA	A0A3T0K931	A0A3T0K931:3:152	GI:1551361468|EMBL-CDS:AZV32197.1	2	#0000FF	#FF0000	1	Oceanospirillales	Cobetia sp. ICG0124.	FALSE	None	None	PF01928	Proteobacteria	FALSE	1	150	FAMILY	complete	A0A3T0K931:3:152		Cobetia sp. ICG0124	None	Bacteria	NA	2053669	TrEMBL
1	1660	None	None	Alphaproteobacteria	150	174	868	10846	CYTH domain-containing protein	None	Rhodobiaceae	COB70_13300	unclassified Rhodobiaceae	0050355 triphosphatase activity	None	None	IPR023577	IPR039013	IPR033469	None	None	NA	A0A2A4RYT2	A0A2A4RYT2:11:160	EMBL-CDS:PCI13657.1	2	#0000FF	#FF0000	1	Rhizobiales	Rhodobiaceae bacterium.	FALSE	None	None	PF01928	Proteobacteria	FALSE	1	150	FAMILY	complete	A0A2A4RYT2:11:160		Rhodobiaceae bacterium	None	Bacteria	NA	2026785	TrEMBL
1	1681	None	None	Gammaproteobacteria	151	252	868	10846	Uncharacterized protein	None	Oleiphilaceae	A3750_00745|A3750_18115	Oleiphilus	None	None	None	IPR023577	IPR039013	IPR033469	None	None	NA	A0A657B2S0	A0A657B2S0:46:196	GI:1057059262|EMBL-CDS:KZZ10041.1	2	#0000FF	#FF0000	1	Oceanospirillales	Oleiphilus sp. HI0079.	FALSE	None	None	PF01928	Proteobacteria	FALSE	1	151|151	FAMILY	complete|fragment	A0A657B2S0:46:196		Oleiphilus sp. HI0079	None	Bacteria	NA	1822254	TrEMBL
1	1698	None	None	Betaproteobacteria	151	368	868	10846	CYTH domain-containing protein	None	Burkholderiaceae	B7Y67_18820	Polynucleobacter	0050355 triphosphatase activity	None	None	IPR007899|IPR023577	IPR039013	IPR033469|IPR038186	None	None	NA	A0A258LNJ9	A0A258LNJ9:1:151	GI:1232563843|EMBL-CDS:OYY06594.1	2	#0000FF	#FF0000	1	Burkholderiales	Polynucleobacter sp. 35-46-11.	FALSE	None	None	PF01928|PF05235	Proteobacteria	FALSE	1	151	FAMILY	fragment	A0A258LNJ9:1:151		Polynucleobacter sp. 35-46-11	None	Bacteria	NA	1970425	TrEMBL
1	1726	None	None	Gammaproteobacteria	152	156	868	10846	Inorganic triphosphatase	None	Pseudomonadaceae	C0044_38570	Pseudomonas	0050355 triphosphatase activity	Airways|Skin|Not Specified|Ear	Not Specified,Aerobe	IPR023577	IPR039013	IPR033469	None	None	NA	A0A2V3FCP4	A0A2V3FCP4:3:154	EMBL-CDS:PXB84137.1	2	#0000FF	#FF0000	1	Pseudomonadales	Pseudomonas aeruginosa.	TRUE	None	None	PF01928	Proteobacteria	FALSE	1	152	FAMILY	fragment	A0A2V3FCP4:3:154		Pseudomonas aeruginosa	None	Bacteria	NA	287	TrEMBL
1	1730	None	None	Betaproteobacteria	152	344	868	10846	CYTH domain-containing protein	None	Burkholderiaceae	B7Y55_00110	Polynucleobacter	0050355 triphosphatase activity	None	None	IPR007899|IPR023577	IPR039013	IPR033469|IPR038186	None	None	NA	A0A258QX89	A0A258QX89:1:152	GI:1232622876|EMBL-CDS:OYY59352.1	2	#0000FF	#FF0000	1	Burkholderiales	Polynucleobacter sp. 35-46-207.	FALSE	None	None	PF01928|PF05235	Proteobacteria	FALSE	1	152	FAMILY	complete	A0A258QX89:1:152		Polynucleobacter sp. 35-46-207	None	Bacteria	NA	1970426	TrEMBL
1	1787	None	None	NA	154	155	868	10846	CYTH domain-containing protein	None	NA	S01H1_79265	NA	None	None	None	IPR023577	None	IPR033469	None	None	NA	X0Y627	X0Y627:2:155	EMBL-CDS:GAG51369.1	2	#0000FF	#FF0000	1	NA	marine sediment metagenome.	FALSE	None	None	PF01928	NA	FALSE	1	154	FAMILY	fragment	X0Y627:2:155		marine sediment metagenome	None	NA	NA	412755	TrEMBL
1	1798	None	None	unclassified Chloroflexi	154	583	868	10846	CHAD domain-containing protein	None	NA	EPO00_12225	NA	None	None	None	IPR007899|IPR023577	None	IPR033469|IPR038186	None	None	Terrabacteria group	A0A522AK98	A0A522AK98:62:215	EMBL-CDS:TAL05806.1	2	#0000FF	#FF0000	1	NA	Chloroflexi bacterium.	FALSE	None	None	PF01928|PF05235	Chloroflexi	FALSE	1	154	FAMILY	complete	A0A522AK98:62:215		Chloroflexi bacterium	None	Bacteria	NA	2026724	TrEMBL
1	1799	None	None	Rubrobacteria	154	508	868	10846	Uncharacterized protein	None	Rubrobacteraceae	RxyAA322_26150	Rubrobacter	None	None	None	IPR007899|IPR023577	None	IPR033469|IPR038186	None	None	Terrabacteria group	A0A510HL56	A0A510HL56:34:187	EMBL-CDS:BBL80761.1	2	#0000FF	#FF0000	1	Rubrobacterales	Rubrobacter xylanophilus.	FALSE	None	None	PF01928|PF05235	Actinobacteria	FALSE	1	154	FAMILY	complete	A0A510HL56:34:187		Rubrobacter xylanophilus	None	Bacteria	NA	49319	TrEMBL
1	1867	None	None	Gammaproteobacteria	155	485	868	10846	CHAD domain-containing protein	None	Moraxellaceae	B9T27_10065	Acinetobacter	None	None	None	IPR007899|IPR023577	None	IPR033469|IPR038186	None	None	NA	A0A1Y3D6N5	A0A1Y3D6N5:2:156	GI:1191992492|EMBL-CDS:OTG81611.1	2	#0000FF	#FF0000	1	Pseudomonadales	Acinetobacter sp. ANC 4648.	FALSE	None	None	PF01928|PF05235	Proteobacteria	FALSE	1	155	FAMILY	complete	A0A1Y3D6N5:2:156		Acinetobacter sp. ANC 4648	None	Bacteria	NA	1977875	TrEMBL
1	1897	None	None	Gammaproteobacteria	156	384	868	10846	CYTH domain-containing protein	None	Succinivibrionaceae	SAMN02910344_00949	Ruminobacter	None	None	None	IPR023577	IPR039013	IPR033469	None	None	NA	A0A662ZGX8	A0A662ZGX8:57:212	EMBL-CDS:SFP27886.1	2	#0000FF	#FF0000	1	Aeromonadales	Ruminobacter amylophilus.	FALSE	None	None	PF01928	Proteobacteria	FALSE	1	156	FAMILY	complete	A0A662ZGX8:57:212		Ruminobacter amylophilus	None	Bacteria	NA	867	TrEMBL
1	1945	None	None	Rubrobacteria	157	520	868	10846	CHAD domain containing protein	None	Rubrobacteraceae	Rxyl_2933	Rubrobacter	None	None	None	IPR007899|IPR023577	None	IPR033469|IPR038186	None	rxy:Rxyl_2933	Terrabacteria group	Q1ARY5	Q1ARY5:32:188	GI:108766961|EMBL-CDS:ABG05843.1	2	#0000FF	#FF0000	1	Rubrobacterales	Rubrobacter xylanophilus (strain DSM 9941 / NBRC 16129)	FALSE	None	None	PF01928|PF05235	Actinobacteria	FALSE	1	157	FAMILY	complete	Q1ARY5:32:188		Rubrobacter xylanophilus DSM 9941	266117.Rxyl_2933	Bacteria	NA	266117	TrEMBL
1	1985	None	None	Betaproteobacteria	157	363	868	10846	CYTH domain-containing protein	None	unclassified Nitrosomonad	A2Y51_05345	NA	0050355 triphosphatase activity	None	None	IPR007899|IPR023577	IPR039013	IPR033469|IPR038186	None	None	NA	A0A1G0DGS7	A0A1G0DGS7:1:157	GI:1085102630|EMBL-CDS:OGT00069.1	2	#0000FF	#FF0000	1	Nitrosomonadales	Gallionellales bacterium RIFCSPLOWO2_02_60_31.	FALSE	None	None	PF01928|PF05235	Proteobacteria	FALSE	1	157	FAMILY	fragment	A0A1G0DGS7:1:157		Gallionellales bacterium RIFCSPLOWO2_02_60_31	None	Bacteria	NA	1798253	TrEMBL
1	1999	None	None	Alphaproteobacteria	158	504	868	10846	CHAD protein	None	Bradyrhizobiaceae	Nham_1029	Nitrobacter	None	None	None	IPR007899|IPR023577	None	IPR033469|IPR038186	None	nha:Nham_1029	NA	Q1QPH0	Q1QPH0:2:159	GI:91799502|EMBL-CDS:ABE61877.1	2	#0000FF	#FF0000	1	Rhizobiales	Nitrobacter hamburgensis (strain DSM 10229 / NCIMB 13809 / X14)	FALSE	None	None	PF01928|PF05235	Proteobacteria	FALSE	1	158	FAMILY	complete	Q1QPH0:2:159		Nitrobacter hamburgensis X14	323097.Nham_1029	Bacteria	NA	323097	TrEMBL
1	2032	None	None	Alphaproteobacteria	158	516	868	10846	Uncharacterized protein	None	Parvularculaceae	CMI63_01045	Parvularcula	None	None	None	IPR007899|IPR023577	None	IPR033469|IPR038186	None	None	NA	A0A2E1X8Z0	A0A2E1X8Z0:45:202	EMBL-CDS:MAW78795.1	2	#0000FF	#FF0000	1	Parvularculales	Parvularcula sp.	FALSE	None	None	PF01928|PF05235	Proteobacteria	FALSE	1	158	FAMILY	complete	A0A2E1X8Z0:45:202		Parvularcula sp.	None	Bacteria	NA	1979207	TrEMBL
1	2071	None	None	Clostridia	159	226	868	10846	CYTH domain-containing protein	None	unclassified Clostridiale	DD640_03805	NA	0050355 triphosphatase activity	None	None	IPR023577	IPR039013	IPR033469	None	None	Terrabacteria group	A0A356M3V0	A0A356M3V0:41:199	EMBL-CDS:HBP37859.1	2	#0000FF	#FF0000	1	Clostridiales	Clostridiales bacterium.	FALSE	None	None	PF01928	Firmicutes	FALSE	1	159	FAMILY	complete	A0A356M3V0:41:199		Clostridiales bacterium	None	Bacteria	NA	1898207	TrEMBL
1	2083	None	None	Alphaproteobacteria	159	255	868	10846	CHAD domain-containing protein	None	Sphingomonadaceae	SAMN06295912_1822	Sphingomonas	0050355 triphosphatase activity	None	None	IPR007899|IPR023577	IPR039013	IPR033469|IPR038186	None	None	NA	A0A239L7W4	A0A239L7W4:4:162	EMBL-CDS:SNT25624.1	2	#0000FF	#FF0000	1	Sphingomonadales	Sphingomonas laterariae.	FALSE	None	None	PF01928|PF05235	Proteobacteria	FALSE	1	159	FAMILY	fragment	A0A239L7W4:4:162		Sphingomonas laterariae	None	Bacteria	NA	861865	TrEMBL
1	2098	None	None	Alphaproteobacteria	159	500	868	10846	Uncharacterized protein	None	Sphingomonadaceae	ABT10_23640	Novosphingobium	None	None	None	IPR007899|IPR023577	None	IPR033469|IPR038186	None	None	NA	A0A1E4MVY7	A0A1E4MVY7:7:165	GI:1064181488|EMBL-CDS:ODU77991.1	2	#0000FF	#FF0000	1	Sphingomonadales	Novosphingobium sp. SCN 63-17.	FALSE	None	None	PF01928|PF05235	Proteobacteria	FALSE	1	159	FAMILY	complete	A0A1E4MVY7:7:165		Novosphingobium sp. SCN 63-17	None	Bacteria	NA	1660120	TrEMBL
1	2116	None	None	Actinobacteria	160	621	868	10846	CHAD domain-containing protein	None	NA	E6G47_09840	NA	None	None	None	IPR007899|IPR023577	None	IPR033469|IPR038186	None	None	Terrabacteria group	A0A538AFS7	A0A538AFS7:83:242	EMBL-CDS:TMK78373.1	2	#0000FF	#FF0000	1	unclassified Actinobacteria (c	Actinobacteria bacterium.	FALSE	None	None	PF01928|PF05235	Actinobacteria	FALSE	1	160	FAMILY	complete	A0A538AFS7:83:242		Actinobacteria bacterium	None	Bacteria	NA	1883427	TrEMBL
1	2121	None	None	Candidatus Thermofonsia|unclassified Chloroflexi	160	564	868	10846	CHAD domain-containing protein|Uncharacterized protein	None	NA	CUN48_06035|D6709_02780	NA	None	None	None	IPR007899|IPR023577	None	IPR033469|IPR038186	None	None	Terrabacteria group	A0A3M1XIR8	A0A3M1XIR8:52:211	EMBL-CDS:RMG65387.1	2	#0000FF	#FF0000	1	Candidatus Thermofonsia Clade |NA	Candidatus Thermofonsia Clade 3 bacterium.|Chloroflexi bacterium.	FALSE	None	None	PF01928|PF05235	Chloroflexi	FALSE	1	160	FAMILY	complete	A0A3M1XIR8:52:211		Candidatus Thermofonsia Clade 3 bacterium|Chloroflexi bacterium	None	Bacteria	NA	2026724|2364212	TrEMBL
1	2124	None	None	Gammaproteobacteria	160	204	868	10846	Inorganic triphosphatase	None	Pectobacteriaceae	D8L93_03580	Sodalis	0050355 triphosphatase activity	None	None	IPR023577	IPR039013	IPR033469	None	None	NA	A0A3L7LTS1	A0A3L7LTS1:2:161	EMBL-CDS:RLR18138.1	2	#0000FF	#FF0000	1	Enterobacterales	Sodalis-like symbiont of Bactericera trigonica.	FALSE	None	None	PF01928	Proteobacteria	FALSE	1	160	FAMILY	complete	A0A3L7LTS1:2:161		Sodalis-like symbiont of Bactericera trigonica	None	Bacteria	NA	2420513	TrEMBL
1	2125	None	None	unclassified Chloroflexi	160	216	868	10846	CYTH domain-containing protein	None	NA	DCL76_00980|DGM69_07830	NA	None	None	None	IPR023577	None	IPR033469	None	None	Terrabacteria group	A0A3D5E5B3	A0A3D5E5B3:2:161	EMBL-CDS:HCU99237.1	2	#0000FF	#FF0000	1	NA	Chloroflexi bacterium.	FALSE	None	None	PF01928	Chloroflexi	FALSE	1	160	FAMILY	complete	A0A3D5E5B3:2:161		Chloroflexi bacterium	None	Bacteria	NA	2026724	TrEMBL
1	2126	None	None	Clostridia	160	201	868	10846	CYTH domain-containing protein	None	unclassified Clostridiale	DIW49_07820	NA	0050355 triphosphatase activity	None	None	IPR023577	IPR039013	IPR033469	None	None	Terrabacteria group	A0A3D4MY01	A0A3D4MY01:37:196	EMBL-CDS:HCS34678.1	2	#0000FF	#FF0000	1	Clostridiales	Clostridiales bacterium.	FALSE	None	None	PF01928	Firmicutes	FALSE	1	160	FAMILY	complete	A0A3D4MY01:37:196		Clostridiales bacterium	None	Bacteria	NA	1898207	TrEMBL
1	2166	None	None	Alphaproteobacteria|Betaproteobacteria	160	495|473	868	10846	Uncharacterized protein|CHAD domain-containing protein	None	Bradyrhizobiaceae|Oxalobacteraceae	DK26_15465|E4K72_06515	Bosea|unclassified Oxalobacteraceae	0050355 triphosphatase activity	None	None	IPR007899|IPR023577	IPR039013	IPR033469|IPR038186	None	None	NA	A0A117MU55|A0A4Y9RK18	A0A117MU55:21:180	GI:973334995|EMBL-CDS:KUL94851.1|EMBL-CDS:TFW09332.1	2	#0000FF	#FF0000	2	Rhizobiales|Burkholderiales	Bosea sp. WAO.|Oxalobacteraceae bacterium OM1.	FALSE	fig|406341.6.peg.5123	None	PF01928|PF05235	Proteobacteria	FALSE	1	160|160	FAMILY	complete|fragment	A0A117MU55:21:180		Bosea sp. WAO|Oxalobacteraceae bacterium OM1	None	Bacteria	NA	406341|2561929	TrEMBL
1	2176	None	None	Gammaproteobacteria	161	470	868	10846	Adenylate cyclase	None	Vibrionaceae	C942_02276	Photobacterium	0050355 triphosphatase activity	None	None	IPR007899|IPR023577	IPR039013	IPR033469|IPR038186	None	None	NA	L8J785	L8J785:3:163	GI:441427233|EMBL-CDS:ELR64705.1	2	#0000FF	#FF0000	1	Vibrionales	Photobacterium marinum.	FALSE	fig|1056511.3.peg.3350	None	PF01928	Proteobacteria	FALSE	1	161	FAMILY	complete	L8J785:3:163		Photobacterium marinum	None	Bacteria	NA	1056511	TrEMBL
1	2178	None	None	Negativicutes	161	509	868	10846	CHAD domain containing protein	None	Sporomusaceae	FB4_1460|JBW_00379	Pelosinus	0050355 triphosphatase activity	None	None	IPR007899|IPR023577	IPR039013	IPR033469|IPR038186	None	pft:JBW_00379	Terrabacteria group	I8TN20	I8TN20:38:198	GI:495236711|GI:763683481|EMBL-CDS:AJQ25731.1|REFSEQ:WP_007961480.1	2	#0000FF	#FF0000	1	Selenomonadales	Pelosinus fermentans B4.|Pelosinus fermentans JBW45.	FALSE	fig|1149862.3.peg.4491	None	PF01928|PF05235	Firmicutes	FALSE	1	161	FAMILY	complete	I8TN20:38:198		Pelosinus fermentans B4|Pelosinus fermentans JBW45	None	Bacteria	NA	1149862|1192197	TrEMBL
1	2186	None	None	Betaproteobacteria	161	234	868	10846	Inorganic triphosphatase	3.6.1.25 {ECO:0000313|EMBL:VVE38025.1}	Burkholderiaceae	PTE30175_03908	Pandoraea	0050355 triphosphatase activity	None	None	IPR023577	IPR039013	IPR033469	None	None	NA	A0A5E4XPF9	A0A5E4XPF9:23:183	EMBL-CDS:VVE38025.1	2	#0000FF	#FF0000	1	Burkholderiales	Pandoraea terrae.	FALSE	None	None	PF01928	Proteobacteria	FALSE	1	161	FAMILY	complete	A0A5E4XPF9:23:183		Pandoraea terrae	None	Bacteria	NA	1537710	TrEMBL
1	2187	None	None	Betaproteobacteria	161	163	868	10846	CYTH domain-containing protein	None	Alcaligenaceae	D8Z96_02980	Bordetella	None	None	None	IPR023577	IPR039013	IPR033469	None	None	NA	A0A5C0TSG9	A0A5C0TSG9:2:162	GI:1142558080|GI:1141797265|GI:1141855321|GI:1141939575|GI:1013001017|GI:1142095799|GI:1013027572|GI:1142255136|GI:1021433747|GI:1142318999|GI:1142289167|GI:1043760620|GI:1142053827|GI:1142612538|GI:1141940181|GI:1142547190|GI:1142388708|GI:1142117656|GI:1142473082|GI:1012918341|GI:1013022679|GI:1142476887|GI:1142344339|GI:1142143192|GI:1141896603|GI:1142004133|GI:1013041987|GI:1141878451|GI:1141…	2	#0000FF	#FF0000	1	Burkholderiales	Bordetella pertussis.	FALSE	None	None	PF01928	Proteobacteria	FALSE	1	161	FAMILY	complete	A0A5C0TSG9:2:162		Bordetella pertussis	None	Bacteria	NA	520	TrEMBL
1	2190	None	None	Betaproteobacteria	161	394	868	10846	CHAD domain-containing protein	None	NA	E6H55_17755	NA	None	None	None	IPR007899|IPR023577	IPR039013	IPR033469|IPR038186	None	None	NA	A0A536Z4J2	A0A536Z4J2:4:164	EMBL-CDS:TMH55917.1	2	#0000FF	#FF0000	1	unclassified Betaproteobacteri	Betaproteobacteria bacterium.	FALSE	None	None	PF01928|PF05235	Proteobacteria	FALSE	1	161	FAMILY	fragment	A0A536Z4J2:4:164		Betaproteobacteria bacterium	None	Bacteria	NA	1891241	TrEMBL
1	2197	None	None	Acidimicrobiia	161	464	868	10846	Uncharacterized protein	None	Acidimicrobiaceae	DCQ30_07150	unclassified Acidimicrobiaceae	None	None	None	IPR007899|IPR023577	None	IPR033469|IPR038186	None	None	Terrabacteria group	A0A3C1CH70	A0A3C1CH70:48:208	EMBL-CDS:HAM01991.1	2	#0000FF	#FF0000	1	Acidimicrobiales	Acidimicrobiaceae bacterium.	FALSE	None	None	PF01928|PF05235	Actinobacteria	FALSE	1	161	FAMILY	fragment	A0A3C1CH70:48:208		Acidimicrobiaceae bacterium	None	Bacteria	NA	2024894	TrEMBL
1	2201	None	None	Betaproteobacteria	161	520	868	10846	CHAD domain-containing protein|Inorganic triphosphatase	None	Comamonadaceae|NA|unclassified Burkholderia	A2X72_14685|CVU22_15360|DCY64_24020	Hydrogenophaga|NA	None	None	None	IPR007899|IPR023577	None	IPR033469|IPR038186	None	None	NA	A0A2N2TGK7	A0A2N2TGK7:42:202	EMBL-CDS:PKO66546.1	2	#0000FF	#FF0000	1	Burkholderiales|unclassified Betaproteobacteri	Betaproteobacteria bacterium HGW-Betaproteobacteria-16.|Burkholderiales bacterium GWF1_66_17.|Hydrogenophaga sp.	FALSE	None	None	PF01928|PF05235	Proteobacteria	FALSE	1	161|161	FAMILY	complete	A0A2N2TGK7:42:202		Betaproteobacteria bacterium HGW-Betaproteobacteri|Burkholderiales bacterium GWF1_66_17|Hydrogenophaga sp.	None	Bacteria	NA	1797551|1904254|2013707	TrEMBL
1	2223	None	None	Alphaproteobacteria	161	168	868	10846	CYTH domain-containing protein	None	Rhizobiaceae	GA0061105_12029	Rhizobium/Agrobacterium group	0050355 triphosphatase activity	None	None	IPR023577	IPR039013	IPR033469	None	None	NA	A0A1C3YB14	A0A1C3YB14:1:161	EMBL-CDS:SCB61585.1	2	#0000FF	#FF0000	1	Rhizobiales	Rhizobium aethiopicum.	FALSE	None	None	PF01928	Proteobacteria	FALSE	1	161	FAMILY	complete	A0A1C3YB14:1:161		Rhizobium aethiopicum	None	Bacteria	NA	1138170	TrEMBL
1	2233	None	None	Alphaproteobacteria	161	502	868	10846	Uncharacterized protein	None	Bradyrhizobiaceae	UB31_30500	Bradyrhizobium	0050355 triphosphatase activity	None	None	IPR007899|IPR023577	IPR039013	IPR033469|IPR038186	None	None	NA	A0A0D7NP30	A0A0D7NP30:24:184	GI:769281431|GI:763878606|EMBL-CDS:KJC39825.1	2	#0000FF	#FF0000	1	Rhizobiales	Bradyrhizobium sp. LTSP849.	FALSE	fig|1615890.4.peg.6044	None	PF01928|PF05235	Proteobacteria	FALSE	1	161	FAMILY	complete	A0A0D7NP30:24:184		Bradyrhizobium sp. LTSP849	None	Bacteria	NA	1615890	TrEMBL
1	2254	None	None	Alphaproteobacteria	162	485	868	10846	Inorganic triphosphatase YgiF	None	Rhizobiaceae	NA75_12636	Rhizobium	0050355 triphosphatase activity	None	None	IPR007899|IPR023577	IPR039013	IPR033469|IPR038186	None	None	NA	A0A2T0NIX8	A0A2T0NIX8:14:175	EMBL-CDS:PRX76436.1	2	#0000FF	#FF0000	1	Rhizobiales	Rhizobium tropici.	FALSE	None	None	PF01928|PF05235	Proteobacteria	FALSE	1	162	FAMILY	complete	A0A2T0NIX8:14:175		Rhizobium tropici	None	Bacteria	NA	398	TrEMBL
1	2265	None	None	Betaproteobacteria	162	238	868	10846	CYTH domain-containing protein	None	Burkholderiaceae	SAMN05216345_11314	Cupriavidus	0050355 triphosphatase activity	None	None	IPR023577	IPR039013	IPR033469	None	None	NA	A0A1G6WKX5	A0A1G6WKX5:3:164	EMBL-CDS:SDD65867.1	2	#0000FF	#FF0000	1	Burkholderiales	Cupriavidus sp. YR651.	FALSE	None	None	PF01928	Proteobacteria	FALSE	1	162	FAMILY	complete	A0A1G6WKX5:3:164		Cupriavidus sp. YR651	None	Bacteria	NA	1855315	TrEMBL
1	2274	None	None	Gammaproteobacteria	162	269	868	10846	Adenylate cyclase|CYTH domain-containing protein	None	Aeromonadaceae	ATO46_08675|WL1483_3700	Aeromonas	0050355 triphosphatase activity	None	None	IPR023577	IPR039013	IPR033469	None	asr:WL1483_3700	NA	A0A0W7TYD4	A0A0W7TYD4:7:168	GI:969726365|GI:914677322|EMBL-CDS:KUE78847.1	2	#0000FF	#FF0000	1	Aeromonadales	Aeromonas schubertii.	FALSE	fig|652.5.peg.531	None	PF01928	Proteobacteria	FALSE	1	162|162	FAMILY	complete	A0A0W7TYD4:7:168		Aeromonas schubertii	None	Bacteria	NA	652	TrEMBL
1	2275	None	None	Alphaproteobacteria	162	551	868	10846	Metal-chelation protein CHAD	None	Methylobacteriaceae	ASF60_12980	Methylobacterium	0050355 triphosphatase activity	None	None	IPR007899|IPR023577	IPR039013	IPR033469|IPR038186	None	None	NA	A0A0S9SG18	A0A0S9SG18:50:211	GI:947516443|GI:944943599|EMBL-CDS:KQP94355.1|REFSEQ:WP_056180463.1	2	#0000FF	#FF0000	1	Rhizobiales	Methylobacterium sp. Leaf113.	FALSE	None	None	PF01928|PF05235	Proteobacteria	FALSE	1	162	FAMILY	complete	A0A0S9SG18:50:211		Methylobacterium sp. Leaf113	None	Bacteria	NA	1736259	TrEMBL
1	2282	None	None	environmental samples	163	199	868	10846	Adenylate cyclase	None	NA	BN480_01406	NA	0050355 triphosphatase activity	None	None	IPR023577	IPR039013	IPR033469	None	None	Terrabacteria group	R5ITQ2	R5ITQ2:31:193	EMBL-CDS:CCY40187.1	2	#0000FF	#FF0000	1	NA	Firmicutes bacterium CAG:124.	FALSE	None	None	PF01928	Firmicutes	FALSE	1	163	FAMILY	complete	R5ITQ2:31:193		Firmicutes bacterium CAG:124	None	Bacteria	NA	1263002	TrEMBL
1	2289	None	None	Gammaproteobacteria	163	240	868	10846	CYTH domain-containing protein	None	Litoricolaceae	GH975_00420	Litoricola	None	None	None	IPR023577	IPR039013	IPR033469	None	None	NA	A0A5Q2Q585	A0A5Q2Q585:1:163	EMBL-CDS:QGG79099.1	2	#0000FF	#FF0000	1	Oceanospirillales	Litoricola lipolytica.	FALSE	None	None	PF01928	Proteobacteria	FALSE	1	163	FAMILY	complete	A0A5Q2Q585:1:163		Litoricola lipolytica	None	Bacteria	NA	418701	TrEMBL
1	2290	None	None	Alphaproteobacteria	163	527	868	10846	CHAD domain-containing protein|CYTH domain-containing protein	None	Methylobacteriaceae	EOO66_18040|FV222_21895|FV226_20765|FV227_21180|FV229_21115|FV230_26160|FV234_20725	Methylobacterium	None	None	None	IPR007899|IPR023577	IPR039013	IPR033469|IPR038186	None	None	NA	A0A5C8WRG1	A0A5C8WRG1:44:206	EMBL-CDS:TXN79362.1	2	#0000FF	#FF0000	1	Rhizobiales	Methylobacterium sp.|Methylobacterium sp. WL103.|Methylobacterium sp. WL119.|Methylobacterium sp. WL12.|Methylobacterium sp. WL120.|Methylobacterium sp. WL6.|Methylobacterium sp. WL8.	FALSE	None	None	PF01928|PF05235	Proteobacteria	FALSE	1	163|163|163	FAMILY	complete|fragment	A0A5C8WRG1:44:206		Methylobacterium sp.|Methylobacterium sp. WL103|Methylobacterium sp. WL119|Methylobacterium sp. WL12|Methylobacterium sp. WL120|Methylobacterium sp. WL6|Methylobacterium sp. WL8	None	Bacteria	NA	2603887|2603888|2603890|2603891|2603899|2603901|409	TrEMBL
1	2293	None	None	Alphaproteobacteria	163	533	868	10846	Inorganic triphosphatase YgiF	None	Rhodospirillaceae	A8950_1258	Dongia	0050355 triphosphatase activity	None	None	IPR007899|IPR023577	IPR039013	IPR033469|IPR038186	None	None	NA	A0A4R6WUL8	A0A4R6WUL8:52:214	EMBL-CDS:TDQ82976.1	2	#0000FF	#FF0000	1	Rhodospirillales	Dongia mobilis.	FALSE	None	None	PF01928|PF05235	Proteobacteria	FALSE	1	163	FAMILY	complete	A0A4R6WUL8:52:214		Dongia mobilis	None	Bacteria	NA	578943	TrEMBL
1	2294	None	None	Gammaproteobacteria	163	186	868	10846	CYTH domain-containing protein	None	Halomonadaceae	HAALTHF_52380n	Halomonas	0050355 triphosphatase activity	None	None	IPR023577	IPR039013	IPR033469	None	None	NA	A0A455VF35	A0A455VF35:11:173	EMBL-CDS:BBI76063.2	2	#0000FF	#FF0000	1	Oceanospirillales	Halomonas axialensis.	FALSE	None	None	PF01928	Proteobacteria	FALSE	1	163	FAMILY	complete	A0A455VF35:11:173		Halomonas axialensis	None	Bacteria	NA	115555	TrEMBL
1	2299	None	None	Gammaproteobacteria	163	314|315	868	10846	CYTH domain-containing protein	None	Oceanospirillaceae	DFP80_108125|EBI00_13475|FXV75_11940	Marinomonas	0050355 triphosphatase activity	None	None	IPR023577	IPR039013	IPR033469	None	None	NA	A0A366J7Z9|A0A3M8Q1J6|A0A5S4UTB6	A0A366J7Z9:39:201	EMBL-CDS:RBP82479.1|EMBL-CDS:RNF49034.1|EMBL-CDS:TYL48591.1	2	#0000FF	#FF0000	3	Oceanospirillales	Marinomonas rhizomae.|Marinomonas hwangdonensis.|Marinomonas sp. IMCC 4694.	FALSE	None	None	PF01928	Proteobacteria	FALSE	1	163|163	FAMILY	complete	A0A366J7Z9:39:201		Marinomonas rhizomae|Marinomonas hwangdonensis|Marinomonas sp. IMCC 4694	None	Bacteria	NA	491948|1053647|2605432	TrEMBL
1	2319	None	None	Negativicutes|Acidithiobacillia|NA	163	509|489	868	10846	Inorganic triphosphatase YgiF| contains CYTH and CHAD domains|Adenylate cyclase|CHAD domain-containing protein|Inorganic triphosphatase|Uncharacterized protein	None	Sporomusaceae|Acidithiobacillaceae|NA	SAMN04490355_103339|AFERRID_28430|AFE_1874|C3R74_01755|CARN5_1771|DN052_00105|F6A13_07815	Pelosinus|Acidithiobacillus|NA	0050355 triphosphatase activity	None	None	IPR007899|IPR023577	IPR039013	IPR033469|IPR038186	None	afj:AFERRID_28430|afr:AFE_1874	Terrabacteria group|NA	A0A1I4MGK4|B7JBX6	A0A1I4MGK4:37:199	EMBL-CDS:SFM02173.1|GI:501530337|GI:218517910|EMBL-CDS:ACK78496.1|REFSEQ:WP_012536814.1	2	#0000FF	#FF0000	2	Selenomonadales|Acidithiobacillales|NA	Pelosinus propionicus DSM 13327.|Acidithiobacillus ferridurans.|Acidithiobacillus ferrooxidans |Acidithiobacillus ferrooxidans (strain ATCC 23270 / DSM 14882 / CIP 104768/ NCIMB 8455)|Acidithiobacillus sp. 'AMD consortium'.|mine drainage metagenome.	False|True	None	None	PF01928|PF05235	Firmicutes|NA|Proteobacteria	FALSE	1	163|163	FAMILY	complete	A0A1I4MGK4:37:199		Pelosinus propionicus DSM 13327|Acidithiobacillus ferridurans|Acidithiobacillus ferrooxidans|Acidithiobacillus ferrooxidans ATCC 23270|Acidithiobacillus sp. 'AMD consortium'|mine drainage metagenome	243159.AFE_1874	Bacteria|NA	NA	1123291|1232575|243159|2614801|410659|920	TrEMBL
1	2348	None	None	Alphaproteobacteria	164	485	868	10846	CYTH and CHAD domain-containing protein	None	NA	E6G83_10885	NA	None	None	None	IPR007899|IPR023577	IPR039013	IPR033469|IPR038186	None	None	NA	A0A537RAH7	A0A537RAH7:6:169	EMBL-CDS:TMJ66265.1	2	#0000FF	#FF0000	1	unclassified Alphaproteobacter	Alphaproteobacteria bacterium.	FALSE	None	None	PF01928|PF05235	Proteobacteria	FALSE	1	164	FAMILY	complete	A0A537RAH7:6:169		Alphaproteobacteria bacterium	None	Bacteria	NA	1913988	TrEMBL
1	2349	None	None	unclassified Chloroflexi	164	709	868	10846	CHAD domain-containing protein	None	NA	E6I45_11590	NA	None	None	None	IPR007899|IPR023577	None	IPR033469|IPR038186	None	None	Terrabacteria group	A0A536BLR9	A0A536BLR9:218:381	EMBL-CDS:TME80134.1	2	#0000FF	#FF0000	1	NA	Chloroflexi bacterium.	FALSE	None	None	PF01928|PF05235	Chloroflexi	FALSE	1	164	FAMILY	complete	A0A536BLR9:218:381		Chloroflexi bacterium	None	Bacteria	NA	2026724	TrEMBL
1	2356	None	None	Clostridia	164	208	868	10846	CYTH domain-containing protein	None	Clostridiales incertae se	DCK81_05640	unclassified Clostridiales Family XIII.	0050355 triphosphatase activity	None	None	IPR023577	IPR039013	IPR033469	None	None	Terrabacteria group	A0A3B9PY75	A0A3B9PY75:34:197	EMBL-CDS:HAF60605.1	2	#0000FF	#FF0000	1	Clostridiales	Clostridiales bacterium UBA9856.	FALSE	None	None	PF01928	Firmicutes	FALSE	1	164	FAMILY	complete	A0A3B9PY75:34:197		Clostridiales bacterium UBA9856	None	Bacteria	NA	2060925	TrEMBL
1	2357	None	None	unclassified Firmicutes s	164	251	868	10846	Inorganic triphosphatase	None	NA	DEA44_17655	NA	0050355 triphosphatase activity	None	None	IPR023577	IPR039013	IPR033469	None	None	Terrabacteria group	A0A357NHE1	A0A357NHE1:6:169	EMBL-CDS:HBS61076.1	2	#0000FF	#FF0000	1	NA	Firmicutes bacterium.	FALSE	None	None	PF01928	Firmicutes	FALSE	1	164	FAMILY	fragment	A0A357NHE1:6:169		Firmicutes bacterium	None	Bacteria	NA	1879010	TrEMBL
1	2364	None	None	unclassified Chloroflexi	164	445	868	10846	Uncharacterized protein	None	NA	CVU47_12955	NA	None	None	None	IPR007899|IPR023577	None	IPR033469|IPR038186	None	None	Terrabacteria group	A0A2N2L877	A0A2N2L877:36:199	EMBL-CDS:PKN77925.1	2	#0000FF	#FF0000	1	NA	Chloroflexi bacterium HGW-Chloroflexi-9.	FALSE	None	None	PF01928|PF05235	Chloroflexi	FALSE	1	164	FAMILY	complete	A0A2N2L877:36:199		Chloroflexi bacterium HGW-Chloroflexi-9	None	Bacteria	NA	2013732	TrEMBL
1	2377	None	None	Alphaproteobacteria	164	518	868	10846	Inorganic triphosphatase YgiF| contains CYTH and CHAD domains	None	Rhodospirillaceae	SAMN05421720_101597	Rhodospira	None	None	None	IPR007899|IPR023577	None	IPR033469|IPR038186	None	None	NA	A0A1G6XR25	A0A1G6XR25:5:168	EMBL-CDS:SDD80669.1	2	#0000FF	#FF0000	1	Rhodospirillales	Rhodospira trueperi.	FALSE	None	None	PF01928|PF05235	Proteobacteria	FALSE	1	164	FAMILY	complete	A0A1G6XR25:5:168		Rhodospira trueperi	None	Bacteria	NA	69960	TrEMBL
1	2395	None	None	Gammaproteobacteria	164	416	868	10846	Adenylate cyclase|Inorganic triphosphatase|Uncharacterized protein	4.6.1.1 {ECO:0000313|EMBL:ADM40543.1}|4.6.1.1 {ECO:0000313|EMBL:AIJ08670.1}	Hafniaceae	ETAE_0466|ETAF_0419|ETEE_2227|EVK84_05085|MA13_contig00004|NT01EI_0535	Edwardsiella	0004016 adenylate cyclase activity|0050355 triphosphatase activity	Gastrointestinal tract|Not Specified	Facultative	IPR007899|IPR023577	IPR039013	IPR033469	None	eic:NT01EI_0535|etd:ETAF_0419|ete:ETEE_2227|etr:ETAE_0466	NA	A0A076LJD6	A0A076LJD6:15:178	GI:672363473|EMBL-CDS:AIJ08670.1	2	#0000FF	#FF0000	1	Enterobacterales	Edwardsiella anguillarum ET080813.|Edwardsiella ictaluri (strain 93-146)|Edwardsiella piscicida.|Edwardsiella tarda (strain EIB202)|Edwardsiella tarda (strain FL6-60)	FALSE	fig|634503.3.peg.485|fig|718251.5.peg.429	None	PF01928	Proteobacteria	FALSE	1	164|164|164|164	FAMILY	complete	A0A076LJD6:15:178		Edwardsiella anguillarum ET080813|Edwardsiella ictaluri 93-146|Edwardsiella piscicida|Edwardsiella tarda EIB202|Edwardsiella tarda FL6-60	None	Bacteria	NA	1263550|498217|634503|667120|718251	TrEMBL
1	2398	None	None	Betaproteobacteria	165	498	868	10846	Adenylate cyclase	None	unclassified Burkholderia	Lcho_3610	Leptothrix	0050355 triphosphatase activity	None	None	IPR007899|IPR023577	IPR039013	IPR033469|IPR038186	None	lch:Lcho_3610	NA	B1Y4W8	B1Y4W8:1:165	GI:170777725|GI:501316976|EMBL-CDS:ACB35864.1|REFSEQ:WP_012348611.1	2	#0000FF	#FF0000	1	Burkholderiales	Leptothrix cholodnii (strain ATCC 51168 / LMG 8142 / SP-6)	FALSE	None	None	PF01928|PF05235	Proteobacteria	FALSE	1	165	FAMILY	complete	B1Y4W8:1:165		Leptothrix cholodnii SP-6	395495.Lcho_3610	Bacteria	NA	395495	TrEMBL
1	2399	None	None	Gammaproteobacteria	165	315	868	10846	Adenylate cyclase|CYTH domain-containing protein	None	Oceanospirillaceae	Mmwyl1_1105|SAMN02745753_01944|TY87_02905	Marinomonas	0050355 triphosphatase activity	None	None	IPR023577	IPR039013	IPR033469	None	mmw:Mmwyl1_1105	NA	A6VUA7	A6VUA7:37:201	GI:150836060|GI:501016137|EMBL-CDS:ABR70036.1|REFSEQ:WP_012068822.1	2	#0000FF	#FF0000	1	Oceanospirillales	Marinomonas polaris DSM 16579.|Marinomonas sp. (strain MWYL1)|Marinomonas sp. BSi20584.	FALSE	None	None	PF01928	Proteobacteria	FALSE	1	165	FAMILY	complete	A6VUA7:37:201		Marinomonas polaris DSM 16579|Marinomonas sp. BSi20584|Marinomonas sp. MWYL1	400668.Mmwyl1_1105	Bacteria	NA	1122206|1594462|400668	TrEMBL
1	2405	None	None	Alphaproteobacteria	165	350|485	868	10846	Inorganic triphosphatase|CHAD domain-containing protein	None	NA|Rhodospirillaceae	E6G90_08265|AZL_014840	NA|Azospirillum	0050355 triphosphatase activity	None	None	IPR007899|IPR023577	IPR039013	IPR033469|IPR038186	None	azl:AZL_014840	NA	A0A537QDN9|D3NUP3	A0A537QDN9:7:171	EMBL-CDS:TMJ54727.1|GI:288910633|EMBL-CDS:BAI72122.1	2	#0000FF	#FF0000	2	unclassified Alphaproteobacter|Rhodospirillales	Alphaproteobacteria bacterium.|Azospirillum sp. (strain B510)	False|True	None	None	PF01928|PF05235	Proteobacteria	FALSE	1	165|165	FAMILY	complete	A0A537QDN9:7:171		Alphaproteobacteria bacterium|Azospirillum sp. B510	None	Bacteria	NA	1913988|137722	TrEMBL
1	2416	None	None	Gammaproteobacteria	165	201	868	10846	Adenylate cyclase	None	Enterobacteriaceae	NCTC5050_00352	Klebsiella	0050355 triphosphatase activity	Airways	Not Specified	IPR023577	IPR039013	IPR033469	None	None	NA	A0A377Z525	A0A377Z525:3:167	EMBL-CDS:STU59093.1	2	#0000FF	#FF0000	1	Enterobacterales	Klebsiella pneumoniae subsp. ozaenae.	FALSE	None	None	PF01928	Proteobacteria	FALSE	1	165	FAMILY	complete	A0A377Z525:3:167		Klebsiella pneumoniae subsp. ozaenae	None	Bacteria	NA	574	TrEMBL
1	2429	None	None	Gammaproteobacteria|NA	165	497|498	868	10846	Adenylate cyclase|Triphosphatase|Uncharacterized conserved protein|Uncharacterized protein|CHAD domain-containing protein|CYTH and CHAD domain-containing protein|CYTH domain-containing protein|Inorganic triphosphatase	4.6.1.1 {ECO:0000313|EMBL:SJN24564.1}|4.6.1.1 {ECO:0000313|EMBL:EGI74139.1}	Pseudoalteromonadaceae|Colwelliaceae|NA|unclassified Alteromonada	CZ797_03860|NCTC10691_00798|PSHAa2261|PTRA_a2744|ATS76_05505|ATW7_10523|B0W48_04000|COA35_06220|CWB66_06895|CWC11_11575|CXF64_18480|CXF89_06040|DC53_07020|EU510_15085|FFU37_11325|FQP81_12150|LCGC14_1044250|P20429_2750|P20495_0977|PARC_a3016|PCAR9_A20578|PH505_aj00350|PMAN_15442	Pseudoalteromonas|Colwellia|NA	0004016 adenylate cyclase activity|0050355 triphosphatase activity	None	None	IPR007899|IPR023577	IPR039013	IPR033469|IPR038186	None	pha:PSHAa2261|png:PNIG_a2937|ptn:PTRA_a2744|paln:B0W48_04000|part:PARC_a3016	NA	A0A1R4IXZ2|F3BGZ6	A0A1R4IXZ2:26:190	EMBL-CDS:SJN24564.1|GI:332037688|EMBL-CDS:EGI74139.1	2	#0000FF	#FF0000	2	Alteromonadales|NA	Pseudoalteromonas haloplanktis (strain TAC 125)|Pseudoalteromonas nigrifaciens.|Pseudoalteromonas sp. JB197.|Pseudoalteromonas translucida KMM 520.|Alteromonadales bacterium TW-7.|Colwellia sp.|Pseudoalteromonas aliena.|Pseudoalteromonas arctica A 37-1-2.|Pseudoalteromonas carrageenovora IAM 12662.|Pseudoalteromonas distincta.|Pseudoalteromonas elyakovii.|Pseudoalteromonas fuliginea.|Pseudoaltero…	FALSE	fig|1315283.4.peg.2390	None	PF01928|PF05235	Proteobacteria|NA	FALSE	1	165|165|165|165	FAMILY	complete	A0A1R4IXZ2:26:190		Pseudoalteromonas haloplanktis TAC125|Pseudoalteromonas nigrifaciens|Pseudoalteromonas sp. JB197|Pseudoalteromonas translucida KMM 520|Alteromonadales bacterium TW-7|Colwellia sp.|Pseudoalteromonas aliena|Pseudoalteromonas arctica A 37-1-2|Pseudoalteromonas carrageenovora IAM 12662|Pseudoalteromonas distincta|Pseudoalteromonas elyakovii|Pseudoalteromonas fuliginea|Pseudoalteromonas marina DSM 175…	326442.PSHAa2261|156578.ATW7_10523|722419.PH505_aj00350	Bacteria|NA	NA	1315283|1434839|28109|326442|1097676|1117313|1117316|1314868|156578|1761890|1872678|2066515|247523|2511201|2583375|386429|412755|56799|579532|77608|81037|888433|888435	TrEMBL
1	2437	None	None	Acidithiobacillia	165	490	868	10846	Adenylate cyclase	None	Acidithiobacillaceae	A4H96_09925|A4U49_14845|AFERRI_40080|Acife_1411|BBC27_12660	Acidithiobacillus	0050355 triphosphatase activity	None	None	IPR007899|IPR023577	IPR039013	IPR033469|IPR038186	None	afi:Acife_1411	NA	A0A179BFA2	A0A179BFA2:32:196	GI:1032498137|GI:1032588256|EMBL-CDS:OAP90039.1|REFSEQ:WP_064219444.1	2	#0000FF	#FF0000	1	Acidithiobacillales	Acidithiobacillus ferrivorans SS3.|Acidithiobacillus ferrivorans.|Acidithiobacillus ferrooxidans	FALSE	None	None	PF01928|PF05235	Proteobacteria	FALSE	1	165|165	FAMILY	complete	A0A179BFA2:32:196		Acidithiobacillus ferrivorans|Acidithiobacillus ferrivorans SS3|Acidithiobacillus ferrooxidans	743299.Acife_1411	Bacteria	NA	160808|743299|920	TrEMBL
1	2460	None	None	unclassified Chloroflexi	166	212	868	10846	CYTH domain-containing protein	None	NA	E6I62_04570	NA	None	None	None	IPR023577	None	IPR033469	None	None	Terrabacteria group	A0A535XRN8	A0A535XRN8:12:177	EMBL-CDS:TME33111.1	2	#0000FF	#FF0000	1	NA	Chloroflexi bacterium.	FALSE	None	None	PF01928	Chloroflexi	FALSE	1	166	FAMILY	complete	A0A535XRN8:12:177		Chloroflexi bacterium	None	Bacteria	NA	2026724	TrEMBL
1	2462	None	None	Alphaproteobacteria	166	482|484|210	868	10846	Inorganic triphosphatase YgiF|Uncharacterized protein|CHAD domain-containing protein|CYTH domain-containing protein	None	Rhizobiaceae	EV132_107286|RTCCBAU85039_5067|REMIM1_PE00548|LPU83_1166	Rhizobium|Rhizobium/Agrobacterium group	0050355 triphosphatase activity	None	None	IPR007899|IPR023577	IPR039013	IPR033469|IPR038186	None	rel:REMIM1_PE00548|rhl:LPU83_1166	NA	A0A4V2V913|S5S6T0|W6R8V5	A0A4V2V913:4:169	EMBL-CDS:TCU15385.1|GI:528182310|GI:528844168|EMBL-CDS:AGS25630.1|REFSEQ:WP_020923781.1|GI:584451936|GI:636781522|EMBL-CDS:CDM56840.1|REFSEQ:WP_024317916.1	2	#0000FF	#FF0000	3	Rhizobiales	Rhizobium sullae |Rhizobium tibeticum.|Rhizobium etli bv. mimosae str. Mim1.|Rhizobium favelukesii.	FALSE	fig|1328306.3.peg.6046|fig|348824.6.peg.1258	None	PF01928|PF05235	Proteobacteria	FALSE	1	166|166|166|166	FAMILY	complete	A0A4V2V913:4:169		Rhizobium sullae|Rhizobium tibeticum|Rhizobium etli bv. mimosae str. Mim1|Rhizobium favelukesii	348824.LPU83_1166	Bacteria	NA	501024|50338|1328306|348824	TrEMBL
1	2463	None	None	Betaproteobacteria	166	525	868	10846	CYTH and CHAD domain-containing protein	None	Alcaligenaceae	E4695_02075	unclassified Alcaligenaceae	0050355 triphosphatase activity	None	None	IPR007899|IPR023577	IPR039013	IPR033469|IPR038186	None	None	NA	A0A4S1EHV6	A0A4S1EHV6:28:193	EMBL-CDS:TGV10810.1	2	#0000FF	#FF0000	1	Burkholderiales	Alcaligenaceae bacterium 429.	FALSE	None	None	PF01928|PF05235	Proteobacteria	FALSE	1	166	FAMILY	complete	A0A4S1EHV6:28:193		Alcaligenaceae bacterium 429	None	Bacteria	NA	2562948	TrEMBL
1	2464	None	None	Gammaproteobacteria	166	468	868	10846	Inorganic triphosphatase	None	Alteromonadaceae	AHAT_30410	Agarivorans	0050355 triphosphatase activity	None	None	IPR007899|IPR023577	IPR039013	IPR033469	None	None	NA	A0A4D4ISS8	A0A4D4ISS8:5:170	EMBL-CDS:GDY27151.1	2	#0000FF	#FF0000	1	Alteromonadales	Agarivorans sp. Toyoura001.	FALSE	None	None	PF01928	Proteobacteria	FALSE	1	166	FAMILY	complete	A0A4D4ISS8:5:170		Agarivorans sp. Toyoura001	None	Bacteria	NA	2283141	TrEMBL
1	2470	None	None	unclassified Chloroflexi|Chloroflexia	166	203|190	868	10846	CYTH domain-containing protein|CHAD domain-containing protein	None	NA|Oscillochloridaceae	D6716_11450|OSCT_1551	NA|Oscillochloris	0050355 triphosphatase activity	None	None	IPR023577	IPR039013	IPR033469	None	None	Terrabacteria group	A0A3M1WAS1|E1IE00	A0A3M1WAS1:2:167	EMBL-CDS:RMG49424.1|GI:308226919|EMBL-CDS:EFO80611.1	2	#0000FF	#FF0000	2	NA|Chloroflexales	Chloroflexi bacterium.|Oscillochloris trichoides DG-6.	FALSE	None	None	PF01928	Chloroflexi	FALSE	1	166|166	FAMILY	complete	A0A3M1WAS1:2:167		Chloroflexi bacterium|Oscillochloris trichoides DG-6	765420.OSCT_1551	Bacteria	NA	2026724|765420	TrEMBL
1	2483	None	None	Deltaproteobacteria	166	275	868	10846	CYTH domain-containing protein	None	NA	CL928_01275	NA	0050355 triphosphatase activity	None	None	IPR023577	IPR039013	IPR033469	None	None	NA	A0A2E7M5Z3	A0A2E7M5Z3:13:178	EMBL-CDS:MBN92694.1	2	#0000FF	#FF0000	1	unclassified Deltaproteobacter	Deltaproteobacteria bacterium.	FALSE	None	None	PF01928	Proteobacteria	FALSE	1	166	FAMILY	complete	A0A2E7M5Z3:13:178		Deltaproteobacteria bacterium	None	Bacteria	NA	2026735	TrEMBL
1	2497	None	None	Gammaproteobacteria	166	286	868	10846	Adenylate cyclase	None	Alteromonadaceae	BKP64_12170	Marinobacter	0050355 triphosphatase activity	None	None	IPR023577	IPR039013	IPR033469	None	msq:BKP64_12170	NA	A0A1D9GRL7	A0A1D9GRL7:4:169	GI:1092231930|GI:1093974747|EMBL-CDS:AOY90268.1|REFSEQ:WP_070973670.1	2	#0000FF	#FF0000	1	Alteromonadales	Marinobacter salinus.	FALSE	None	None	PF01928	Proteobacteria	FALSE	1	166	FAMILY	complete	A0A1D9GRL7:4:169		Marinobacter salinus	None	Bacteria	NA	1874317	TrEMBL
1	2512	None	None	Alphaproteobacteria	167	544	868	10846	Adenylate cyclase	None	Rhodospirillaceae	RSPPHO_01828	Pararhodospirillum	0050355 triphosphatase activity	None	None	IPR007899|IPR023577	IPR039013	IPR033469|IPR038186	None	rpm:RSPPHO_01828	NA	H6SKD9	H6SKD9:67:233	GI:378403338|EMBL-CDS:CCG08454.1	2	#0000FF	#FF0000	1	Rhodospirillales	Pararhodospirillum photometricum DSM 122.	FALSE	fig|1150469.3.peg.2054	None	PF01928|PF05235	Proteobacteria	FALSE	1	167	FAMILY	complete	H6SKD9:67:233		Pararhodospirillum photometricum DSM 122	1150469.RSPPHO_01828	Bacteria	NA	1150469	TrEMBL
1	2551	None	None	Gammaproteobacteria	167	315	868	10846	CYTH domain protein	None	Oceanospirillaceae	MGA5115_00917	Marinomonas	0050355 triphosphatase activity	None	None	IPR023577	IPR039013	IPR033469	None	None	NA	A0A1C3JNW9	A0A1C3JNW9:33:199	GI:1055368973|EMBL-CDS:SBT16832.1|REFSEQ:WP_067032522.1	2	#0000FF	#FF0000	1	Oceanospirillales	Marinomonas gallaica.	FALSE	None	None	PF01928	Proteobacteria	FALSE	1	167	FAMILY	complete	A0A1C3JNW9:33:199		Marinomonas gallaica	None	Bacteria	NA	1806667	TrEMBL
1	2555	None	None	Gammaproteobacteria|Alphaproteobacteria	167	287|215	868	10846	CYTH domain|CYTH domain-containing protein	None	Alteromonadaceae|unclassified Rhizobiales	Msub_20765|EOP19_24950	Marinobacter|NA	0050355 triphosphatase activity	None	None	IPR023577	IPR039013	IPR033469	None	None	NA	A0A0J7J4L6|A0A4Q3INE8	A0A0J7J4L6:3:169	GI:868626997|GI:861550095|EMBL-CDS:KMQ73553.1|REFSEQ:WP_048497786.1|EMBL-CDS:RYE76124.1	2	#0000FF	#FF0000	2	Alteromonadales|Rhizobiales	Marinobacter subterrani.|Rhizobiales bacterium.	FALSE	fig|1658765.3.peg.4029	None	PF01928	Proteobacteria	FALSE	1	167|167	FAMILY	complete|fragment	A0A0J7J4L6:3:169		Marinobacter subterrani|Rhizobiales bacterium	None	Bacteria	NA	1658765|1909294	TrEMBL
1	2561	None	None	Gammaproteobacteria	167	485	868	10846	Adenylate cyclase|CHAD domain protein|Inorganic triphosphatase|Uncharacterized protein|Inorganic triphosphatase YgiF	4.6.1.1 {ECO:0000313|EMBL:CEI50720.1}	Moraxellaceae	AAV97_17825|ACINWC743_2626|F938_01090|F963_02998|NDM229_007030|EC844_102241	Acinetobacter	0004016 adenylate cyclase activity|0050355 triphosphatase activity	Wound	Not Specified	IPR007899|IPR023577	IPR039013	IPR033469|IPR038186	None	None	NA	A0A0A8TJS1|A0A4V2R1U8	A0A0A8TJS1:1:167	GI:754710170|EMBL-CDS:CEI50720.1|REFSEQ:WP_042085136.1|EMBL-CDS:TCM69968.1	2	#0000FF	#FF0000	2	Pseudomonadales	Acinetobacter bereziniae |Acinetobacter bereziniae LMG 1003 = CIP 70.12.|Acinetobacter bereziniae NIPH 3.|Acinetobacter sp. Ag2.|Acinetobacter sp. WC-743.|Acinetobacter calcoaceticus.	FALSE	fig|1217650.3.peg.1060|fig|1217651.3.peg.2960|fig|1646532.3.peg.4246|fig|903945.3.peg.3263	None	PF01928|PF05235	Proteobacteria	FALSE	1	167	FAMILY	complete	A0A0A8TJS1:1:167		Acinetobacter bereziniae|Acinetobacter bereziniae LMG 1003 = CIP 70.12|Acinetobacter bereziniae NIPH 3|Acinetobacter sp. Ag2|Acinetobacter sp. WC-743|Acinetobacter calcoaceticus	106648.BBLJ01000009_gene813	Bacteria	NA	106648|1217651|1646532|903945|981324|471	TrEMBL
1	2566	None	None	Gammaproteobacteria	168	176	868	10846	Adenylate cyclase	None	Enterobacteriaceae	LTSEWAN_4863	Salmonella	0050355 triphosphatase activity	Not Specified	Facultative	IPR023577	IPR039013	IPR033469	None	None	NA	G5SH15	G5SH15:3:170	GI:353659965|EMBL-CDS:EHC99708.1	2	#0000FF	#FF0000	1	Enterobacterales	Salmonella enterica subsp. enterica serovar Wandsworth str. A4-580.	FALSE	fig|913086.3.peg.3754	None	PF01928	Proteobacteria	FALSE	1	168	FAMILY	complete	G5SH15:3:170		Salmonella enterica subsp. enterica serovar Wandsw	None	Bacteria	NA	913086	TrEMBL
1	2569	None	None	Alphaproteobacteria	168	494	868	10846	CHAD domain containing protein	None	Rhodobacteraceae	Pden_1728	Paracoccus	None	None	None	IPR007899|IPR023577	None	IPR033469|IPR038186	None	pde:Pden_1728	NA	A1B2T1	A1B2T1:25:192	GI:119374232|GI:500072010|EMBL-CDS:ABL69825.1|REFSEQ:WP_011748023.1	2	#0000FF	#FF0000	1	Rhodobacterales	Paracoccus denitrificans (strain Pd 1222)	TRUE	None	None	PF01928|PF05235	Proteobacteria	FALSE	1	168	FAMILY	complete	A1B2T1:25:192		Paracoccus denitrificans PD1222	318586.Pden_1728	Bacteria	NA	318586	TrEMBL
1	2573	None	None	Acidithiobacillia	168	489	868	10846	Adenylate cyclase|Inorganic triphosphatase	3.6.1.25 {ECO:0000313|EMBL:TQN49688.1}	Acidithiobacillaceae	A6M23_19145|DLNHIDIE_03098|GCD22_00982	Acidithiobacillus	0050355 triphosphatase activity	None	None	IPR007899|IPR023577	IPR039013	IPR033469|IPR038186	None	None	NA	A0A543Q042	A0A543Q042:27:194	EMBL-CDS:TQN49688.1	2	#0000FF	#FF0000	1	Acidithiobacillales	Acidithiobacillus thiooxidans |Acidithiobacillus thiooxidans ATCC 19377.	FALSE	None	None	PF01928|PF05235	Proteobacteria	FALSE	1	168	FAMILY	complete	A0A543Q042:27:194		Acidithiobacillus thiooxidans|Acidithiobacillus thiooxidans ATCC 19377	637390.AFOH01000004_gene1017	Bacteria	NA	637390|930	TrEMBL
1	2583	None	None	Alphaproteobacteria	168	464	868	10846	CHAD domain-containing protein	None	Rhizobiaceae	CCGE532_27210	Rhizobium/Agrobacterium group	0050355 triphosphatase activity	None	None	IPR007899|IPR023577	IPR039013	IPR033469|IPR038186	None	None	NA	A0A387H050	A0A387H050:7:174	GI:1487672191|EMBL-CDS:AYG76620.1	2	#0000FF	#FF0000	1	Rhizobiales	Rhizobium sp. CCGE532.	FALSE	None	None	PF01928|PF05235	Proteobacteria	FALSE	1	168	FAMILY	complete	A0A387H050:7:174		Rhizobium sp. CCGE532	None	Bacteria	NA	2364272	TrEMBL
1	2608	None	None	Gammaproteobacteria	168	312|314	868	10846	CYTH domain-containing protein	None	Orbaceae	A9G13_06110|A9G24_00575	Gilliamella	0050355 triphosphatase activity	None	None	IPR023577	IPR039013	IPR033469	None	None	NA	A0A1B9K8Y6|A0A1B9L020	A0A1B9K8Y6:45:212	GI:1046159819|GI:1045585077|EMBL-CDS:OCG07784.1|REFSEQ:WP_065556766.1|GI:1045594444|GI:1046296265|EMBL-CDS:OCG16885.1|REFSEQ:WP_065637798.1	2	#0000FF	#FF0000	2	Orbales	Gilliamella apicola.	FALSE	None	None	PF01928	Proteobacteria	FALSE	1	168|168	FAMILY	complete	A0A1B9K8Y6:45:212		Gilliamella apicola	None	Bacteria	NA	1196095	TrEMBL
1	2609	None	None	Gammaproteobacteria	168	320|323	868	10846	CYTH domain|CYTH domain protein|CYTH domain-containing protein	None	Oceanospirillaceae	Ga0061065_11033|MAQ5080_01053|C8D85_2723	Marinomonas	0050355 triphosphatase activity	None	None	IPR023577	IPR039013	IPR033469	None	None	NA	A0A1A8T9Z0|A0A4R6X7F9	A0A1A8T9Z0:39:206	GI:1055562456|EMBL-CDS:SBS28251.1|REFSEQ:WP_067206515.1|EMBL-CDS:TDR12683.1	2	#0000FF	#FF0000	2	Oceanospirillales	Marinomonas aquimarina.|Marinomonas fungiae.|Marinomonas communis.	FALSE	None	None	PF01928	Proteobacteria	FALSE	1	168|168	FAMILY	complete	A0A1A8T9Z0:39:206		Marinomonas aquimarina|Marinomonas fungiae|Marinomonas communis	None	Bacteria	NA	1137284|295068|28254	TrEMBL
1	2612	None	None	Gammaproteobacteria	168	487|486	868	10846	Inorganic triphosphatase YgiF| contains CYTH and CHAD domains|Uncharacterized protein|CHAD domain-containing protein	None	Moraxellaceae	AMQ28_02095|GA0116959_11199|BEN71_07380|CDG68_09785|EXE09_01790|EXE10_08230|EXU28_14730	Acinetobacter	0050355 triphosphatase activity	None	None	IPR007899|IPR023577	IPR039013	IPR033469|IPR038186	None	att:AMQ28_02095|awu:BEN71_07380	NA	A0A0M5JN04|A0A385C2Z5	A0A0M5JN04:1:168	GI:926239846|GI:925197969|EMBL-CDS:ALD01252.1|REFSEQ:WP_053578139.1|GI:1464351292|GI:1057701663|EMBL-CDS:AXQ21894.1|REFSEQ:WP_068972791.1	2	#0000FF	#FF0000	2	Pseudomonadales	Acinetobacter albensis.|Acinetobacter sp. TTH0-4.|Acinetobacter sp. WCHAc060025.|Acinetobacter sp. WCHAc060033.|Acinetobacter wuhouensis.	FALSE	fig|1646498.3.peg.433	None	PF01928|PF05235	Proteobacteria	FALSE	1	168|168	FAMILY	complete	A0A0M5JN04:1:168		Acinetobacter albensis|Acinetobacter sp. TTH0-4|Acinetobacter sp. WCHAc060025|Acinetobacter sp. WCHAc060033|Acinetobacter wuhouensis	None	Bacteria	NA	1646498|1673609|1879050|2518624|2518625	TrEMBL
1	2617	None	None	Gammaproteobacteria	169	487|482	868	10846	Inorganic triphosphatase YgiF| contains CYTH and CHAD domains|Uncharacterized protein|CHAD domain-containing protein	None	Moraxellaceae	B9T24_10210|B9T25_09950|B9T30_08665|F994_02189|SAMN05421643_1117|SAMN05444586_100717|EXE25_05515|F941_01896	Acinetobacter	0050355 triphosphatase activity	None	None	IPR007899|IPR023577	IPR039013	IPR033469|IPR038186	None	None	NA	N8NYT6|N9C9M1	N8NYT6:1:169	GI:479867579|GI:490786517|EMBL-CDS:ENU19330.1|REFSEQ:WP_004648679.1|GI:491152162|GI:480043164|EMBL-CDS:ENV82512.1|REFSEQ:WP_005010556.1	2	#0000FF	#FF0000	2	Pseudomonadales	Acinetobacter bohemicus ANC 3994.|Acinetobacter bohemicus.|Acinetobacter kyonggiensis.|Acinetobacter sp. ANC 4470.|Acinetobacter sp. ANC 4654.|Acinetobacter sp. ANC 4973.|Acinetobacter bouvetii DSM 14964 = CIP 107468.|Acinetobacter bouvetii.	FALSE	fig|1217715.3.peg.2136|fig|1120925.3.peg.2013	None	PF01928|PF05235	Proteobacteria	FALSE	1	169|169|169	FAMILY	complete	N8NYT6:1:169		Acinetobacter bohemicus|Acinetobacter bohemicus ANC 3994|Acinetobacter kyonggiensis|Acinetobacter sp. ANC 4470|Acinetobacter sp. ANC 4654|Acinetobacter sp. ANC 4973|Acinetobacter bouvetii|Acinetobacter bouvetii DSM 14964 = CIP 107468	1217715.F994_02189|1120925.F941_01896	Bacteria	NA	1217715|1435036|1977871|1977872|1977881|595670|1120925|202951	TrEMBL
1	2621	None	None	Betaproteobacteria	169	368	868	10846	CYTH domain-containing protein	None	Burkholderiaceae	E6Q92_04600	unclassified Burkholderiaceae	None	None	None	IPR023577	IPR039013	IPR033469	None	None	NA	A0A5C7PBS5	A0A5C7PBS5:35:203	EMBL-CDS:TXH44108.1	2	#0000FF	#FF0000	1	Burkholderiales	Burkholderiaceae bacterium.	FALSE	None	None	PF01928	Proteobacteria	FALSE	1	169	FAMILY	complete	A0A5C7PBS5:35:203		Burkholderiaceae bacterium	None	Bacteria	NA	2030806	TrEMBL
1	2625	None	None	unclassified Chloroflexi	169	585	868	10846	CHAD domain-containing protein	None	NA	EPO36_13105	NA	None	None	None	IPR007899|IPR023577	None	IPR033469|IPR038186	None	None	Terrabacteria group	A0A521RVW1	A0A521RVW1:63:231	EMBL-CDS:TAJ99223.1	2	#0000FF	#FF0000	1	NA	Chloroflexi bacterium.	FALSE	None	None	PF01928|PF05235	Chloroflexi	FALSE	1	169	FAMILY	complete	A0A521RVW1:63:231		Chloroflexi bacterium	None	Bacteria	NA	2026724	TrEMBL
1	2630	None	None	Gammaproteobacteria	169	512	868	10846	Uncharacterized protein	None	Halieaceae	DD491_14470	unclassified Halieaceae	0050355 triphosphatase activity	None	None	IPR007899|IPR023577	IPR039013	IPR033469|IPR038186	None	None	NA	A0A3C7W2P9	A0A3C7W2P9:12:180	EMBL-CDS:HBO13990.1	2	#0000FF	#FF0000	1	Cellvibrionales	Halieaceae bacterium.	FALSE	None	None	PF01928|PF05235	Proteobacteria	FALSE	1	169	FAMILY	complete	A0A3C7W2P9:12:180		Halieaceae bacterium	None	Bacteria	NA	2026743	TrEMBL
1	2632	None	None	Gammaproteobacteria	169	315	868	10846	CYTH domain-containing protein	None	Oceanospirillaceae	DN730_07670	Marinomonas	0050355 triphosphatase activity	None	None	IPR023577	IPR039013	IPR033469	None	None	NA	A0A370U926	A0A370U926:34:202	EMBL-CDS:RDL44277.1	2	#0000FF	#FF0000	1	Oceanospirillales	Marinomonas piezotolerans.	FALSE	None	None	PF01928	Proteobacteria	FALSE	1	169	FAMILY	complete	A0A370U926:34:202		Marinomonas piezotolerans	None	Bacteria	NA	2213058	TrEMBL
1	2633	None	None	Gammaproteobacteria	169	394	868	10846	Uncharacterized conserved protein	None	Succinivibrionaceae	NCTC13093_01022	Anaerobiospirillum	0050355 triphosphatase activity	None	None	IPR023577	IPR039013	IPR033469	None	None	NA	A0A2X0V702	A0A2X0V702:4:172	EMBL-CDS:SPT69643.1	2	#0000FF	#FF0000	1	Aeromonadales	Anaerobiospirillum thomasii.	FALSE	None	None	PF01928	Proteobacteria	FALSE	1	169	FAMILY	complete	A0A2X0V702:4:172		Anaerobiospirillum thomasii	None	Bacteria	NA	179995	TrEMBL
1	2637	None	None	Acidithiobacillia	169	489	868	10846	Inorganic triphosphatase	None	Acidithiobacillaceae	B1757_11660	Acidithiobacillus	0050355 triphosphatase activity	None	None	IPR007899|IPR023577	IPR039013	IPR033469|IPR038186	None	None	NA	A0A2I1DJM2	A0A2I1DJM2:26:194	EMBL-CDS:PKY10081.1	2	#0000FF	#FF0000	1	Acidithiobacillales	Acidithiobacillus sp. SH.	FALSE	None	None	PF01928|PF05235	Proteobacteria	FALSE	1	169	FAMILY	complete	A0A2I1DJM2:26:194		Acidithiobacillus sp. SH	None	Bacteria	NA	187490	TrEMBL
1	2648	None	None	Stenosarchaea group	169	415	868	10846	CYTH domain protein	None	Methanosarcinaceae	A4E24_00110	Methanomethylovorans	None	None	None	IPR003607|IPR006674|IPR023577	None	IPR033469	None	None	NA	A0A1V4YJR3	A0A1V4YJR3:30:198	GI:1166650860|EMBL-CDS:OPY22068.1	2	#0000FF	#FF0000	1	Methanosarcinales	Methanomethylovorans sp. PtaU1.Bin093.	FALSE	None	None	PF01928|PF01966	Euryarchaeota	FALSE	1	169	FAMILY	complete	A0A1V4YJR3:30:198		Methanomethylovorans sp. PtaU1.Bin093	None	Archaea	NA	1811679	TrEMBL
1	2652	None	None	Alphaproteobacteria	169	617	868	10846	CYTH and CHAD domain-containing protein|Inorganic triphosphatase YgiF| contains CYTH and CHAD domains	None	Bradyrhizobiaceae	E4K65_11625|SAMN04487925_112206	Bradyrhizobium	0050355 triphosphatase activity	None	None	IPR007899|IPR023577	IPR039013	IPR033469|IPR038186	None	None	NA	A0A1I3UXI4	A0A1I3UXI4:109:277	EMBL-CDS:SFJ87433.1	2	#0000FF	#FF0000	1	Rhizobiales	Bradyrhizobium sp. CNPSo 3448.|Bradyrhizobium sp. cf659.	FALSE	None	None	PF01928|PF05235	Proteobacteria	FALSE	1	169|169	FAMILY	complete	A0A1I3UXI4:109:277		Bradyrhizobium sp. CNPSo 3448|Bradyrhizobium sp. cf659	None	Bacteria	NA	1761771|2560055	TrEMBL
1	2653	None	None	Alphaproteobacteria	169	484	868	10846	Inorganic triphosphatase YgiF| contains CYTH and CHAD domains	None	unclassified Rhizobiales	SAMN05444161_9390|SAMN05519103_06164	NA	0050355 triphosphatase activity	None	None	IPR007899|IPR023577	IPR039013	IPR033469|IPR038186	None	None	NA	A0A1H1K8N3	A0A1H1K8N3:5:173	EMBL-CDS:SDR58596.1	2	#0000FF	#FF0000	1	Rhizobiales	Rhizobiales bacterium GAS113.|Rhizobiales bacterium GAS191.	FALSE	None	None	PF01928|PF05235	Proteobacteria	FALSE	1	169|169	FAMILY	complete	A0A1H1K8N3:5:173		Rhizobiales bacterium GAS113|Rhizobiales bacterium GAS191	None	Bacteria	NA	1882830|1884352	TrEMBL
1	2658	None	None	Alphaproteobacteria	169	387|502	868	10846	Uncharacterized protein	None	Caulobacteraceae|NA	ABS77_09540|CFE28_01805	Phenylobacterium|NA	0050355 triphosphatase activity	None	None	IPR007899|IPR023577	IPR039013	IPR033469|IPR038186	None	None	NA	A0A1D2TRB5|A0A257J127	A0A1D2TRB5:7:175	GI:1064057559|EMBL-CDS:ODT60582.1|GI:1232130150|EMBL-CDS:OYU68837.1	2	#0000FF	#FF0000	2	Caulobacterales|unclassified Alphaproteobacter	Phenylobacterium sp. SCN 69-14.|Alphaproteobacteria bacterium PA2.	FALSE	None	None	PF01928|PF05235	Proteobacteria	FALSE	1	169|169	FAMILY	fragment|complete	A0A1D2TRB5:7:175		Phenylobacterium sp. SCN 69-14|Alphaproteobacteria bacterium PA2	None	Bacteria	NA	1660128|2015570	TrEMBL
1	2659	None	None	Betaproteobacteria	169	523	868	10846	Uncharacterized protein	None	Comamonadaceae	AAV94_07225	Lampropedia	0050355 triphosphatase activity	None	None	IPR007899|IPR023577	IPR039013	IPR033469|IPR038186	None	None	NA	A0A0U1PZL1	A0A0U1PZL1:4:172	GI:820779747|GI:819585856|EMBL-CDS:KKW67958.1|REFSEQ:WP_046741660.1	2	#0000FF	#FF0000	1	Burkholderiales	Lampropedia cohaerens.	FALSE	fig|1610491.3.peg.1533	None	PF01928|PF05235	Proteobacteria	FALSE	1	169	FAMILY	complete	A0A0U1PZL1:4:172		Lampropedia cohaerens	None	Bacteria	NA	1610491	TrEMBL
1	2660	None	None	Chloroflexia	169	203	868	10846	CYTH domain-containing protein	None	Roseiflexaceae	SE17_19405	Kouleothrix	0050355 triphosphatase activity	None	None	IPR023577	IPR039013	IPR033469	None	None	Terrabacteria group	A0A0P9D8N0	A0A0P9D8N0:21:189	GI:939556663|EMBL-CDS:KPV51758.1	2	#0000FF	#FF0000	1	Chloroflexales	Kouleothrix aurantiaca.	FALSE	fig|186479.3.peg.10177	None	PF01928	Chloroflexi	FALSE	1	169	FAMILY	complete	A0A0P9D8N0:21:189		Kouleothrix aurantiaca	None	Bacteria	NA	186479	TrEMBL
1	2661	None	None	Gammaproteobacteria	169	287|288	868	10846	CYTH domain-containing protein	None	Alteromonadaceae	HLUCCX14_12560|C7H09_14160	Marinobacter	0050355 triphosphatase activity	None	None	IPR023577	IPR039013	IPR033469	None	None	NA	A0A0N8KKF6|A0A2T1K662	A0A0N8KKF6:3:171	GI:764485292|GI:938294036|EMBL-CDS:KPQ28002.1|REFSEQ:WP_044387566.1|EMBL-CDS:PSF05587.1	2	#0000FF	#FF0000	2	Alteromonadales	Marinobacter excellens HL-55.|Marinobacter fuscus.	FALSE	fig|1305731.5.peg.986	None	PF01928	Proteobacteria	FALSE	1	169|169	FAMILY	complete	A0A0N8KKF6:3:171		Marinobacter excellens HL-55|Marinobacter fuscus	None	Bacteria	NA	1305731|2109942	TrEMBL
1	2667	None	None	Alphaproteobacteria	169	491|476|470|487|486	868	10846	Uncharacterized protein|Inorganic triphosphatase YgiF| contains CYTH and CHAD domains|CHAD domain family protein|CHAD domain-containing protein|CYTH domain protein|Inorganic triphosphatase|Metal-binding protein	None	Aurantimonadaceae|Sphingomonadaceae|Hyphomicrobiaceae|Rhizobiaceae	LA66_03580|A7Q26_11935|SAMN04487974_10196|SAMN02745911_1969|B5P46_23410|BA011_06590|DLJ82_5389|E0H38_09865|EHH54_08295|EHI46_17805|ELG94_33770|ELH38_32710|FFM53_32475|RLV_0806|EHI48_28150	Aureimonas|Sphingobium|Pelagibacterium|Rhizobium|Rhizobium/Agrobacterium group	0050355 triphosphatase activity	None	None	IPR007899|IPR023577	IPR039013	IPR033469|IPR038186	None	None	NA	A0A0B1Q9X1|A0A196MUP6|A0A1G7RSR1|A0A1M6HAE2|A0A3S3WBB6|A0A3S3XYH3	A0A0B1Q9X1:8:176	GI:730468250|GI:746123232|EMBL-CDS:KHJ55732.1|REFSEQ:WP_039188772.1|GI:1055107223|GI:1032086139|EMBL-CDS:OAN58960.1|REFSEQ:WP_066855554.1|EMBL-CDS:SDG13725.1|GI:983441095|EMBL-CDS:SHJ19200.1|REFSEQ:WP_060603786.1|EMBL-CDS:RWY71883.1|EMBL-CDS:RWY68733.1	2	#0000FF	#FF0000	6	Rhizobiales|Sphingomonadales	Aureimonas altamirensis.|Sphingobium sp. TCM1.|Pelagibacterium luteolum.|Aureimonas altamirensis DSM 21988.|Rhizobium leguminosarum bv. trifolii.|Rhizobium leguminosarum bv. viciae.|Rhizobium leguminosarum.|Rhizobium sp. JKLM12A2.	FALSE	None	None	PF01928|PF05235	Proteobacteria	FALSE	1	169|169|169|169|169|169	FAMILY	complete	A0A0B1Q9X1:8:176		Aureimonas altamirensis|Sphingobium sp. TCM1|Pelagibacterium luteolum|Aureimonas altamirensis DSM 21988|Rhizobium leguminosarum|Rhizobium leguminosarum bv. trifolii|Rhizobium leguminosarum bv. viciae|Rhizobium sp. JKLM12A2	None	Bacteria	NA	370622|453246|440168|1121026|2583231|384|386|387	TrEMBL
1	2669	None	None	Gammaproteobacteria	169	314|313	868	10846	Adenylate cyclase|CYTH domain-containing protein	4.6.1.1 {ECO:0000313|EMBL:KDN10507.1}	Orbaceae	A9G32_10435|A9G37_04755|A9G44_01520|A9G10_10850|A9G22_03805|A9G11_12695	Gilliamella	0004016 adenylate cyclase activity|0050355 triphosphatase activity	None	None	IPR023577	IPR039013	IPR033469	None	None	NA	A0A066TAG1|A0A1B9JPV7|A0A1B9LFA4|A0A1B9LIP6	A0A066TAG1:44:212	GI:1045630904|GI:637112912|GI:1045639541|GI:917027483|EMBL-CDS:KDN10507.1|EMBL-CDS:OCG59703.1|REFSEQ:WP_051634195.1|GI:1046162366|GI:1045573113|EMBL-CDS:OCF95968.1|REFSEQ:WP_065559296.1|GI:1045602687|GI:1046191577|GI:1045599878|EMBL-CDS:OCG24817.1|REFSEQ:WP_065586086.1|GI:1045605606|GI:1046227336|EMBL-CDS:OCG27596.1|REFSEQ:WP_065618007.1	2	#0000FF	#FF0000	4	Orbales	Gilliamella apicola.	FALSE	fig|1196095.47.peg.883	None	PF01928	Proteobacteria	FALSE	1	169|169|169	FAMILY	complete	A0A066TAG1:44:212		Gilliamella apicola	None	Bacteria	NA	1196095	TrEMBL
1	2677	None	None	Alphaproteobacteria	170	374|483	868	10846	CYTH and CHAD domain-containing protein|Inorganic triphosphatase	None	Rhodobacteraceae	EYC08_21220|EEB11_19245	Tabrizicola	0050355 triphosphatase activity	None	None	IPR007899|IPR023577	IPR039013	IPR033469|IPR038186	None	None	NA	A0A4Z0LDX2|A0A5F1P853	A0A4Z0LDX2:26:195	EMBL-CDS:TGD60206.1|EMBL-CDS:TGD41260.1	2	#0000FF	#FF0000	2	Rhodobacterales	Tabrizicola sp. WMC-M-20.|Tabrizicola sp. DRYC-M-16.	FALSE	None	None	PF01928|PF05235	Proteobacteria	FALSE	1	170|170	FAMILY	fragment|complete	A0A4Z0LDX2:26:195		Tabrizicola sp. WMC-M-20|Tabrizicola sp. DRYC-M-16	None	Bacteria	NA	2528693|2486418	TrEMBL
1	2680	None	None	Gammaproteobacteria	170	496	868	10846	Triphosphatase	None	NA	EDC28_103346	Gallaecimonas	0050355 triphosphatase activity	None	None	IPR007899|IPR023577	IPR039013	IPR033469|IPR038186	None	None	NA	A0A3N1PBG7	A0A3N1PBG7:3:172	EMBL-CDS:ROQ28752.1	2	#0000FF	#FF0000	1	unclassified Gammaproteobacter	Gallaecimonas pentaromativorans.	FALSE	None	None	PF01928	Proteobacteria	FALSE	1	170	FAMILY	complete	A0A3N1PBG7:3:172		Gallaecimonas pentaromativorans	None	Bacteria	NA	584787	TrEMBL
1	2683	None	None	Gammaproteobacteria	170	486	868	10846	CHAD domain-containing protein	None	Moraxellaceae	DJ533_12240	Acinetobacter	0050355 triphosphatase activity	None	None	IPR007899|IPR023577	IPR039013	IPR033469|IPR038186	None	adv:DJ533_12240	NA	A0A2S2FEF3	A0A2S2FEF3:1:170	GI:1390397779|GI:1053200495|EMBL-CDS:AWL29280.1|REFSEQ:WP_065992691.1	2	#0000FF	#FF0000	1	Pseudomonadales	Acinetobacter defluvii.	FALSE	None	None	PF01928|PF05235	Proteobacteria	FALSE	1	170	FAMILY	complete	A0A2S2FEF3:1:170		Acinetobacter defluvii	None	Bacteria	NA	1871111	TrEMBL
1	2684	None	None	Alphaproteobacteria	170	377	868	10846	CYTH domain-containing protein	None	Phyllobacteriaceae	CU103_22425	Phyllobacterium	0050355 triphosphatase activity	None	None	IPR007899|IPR023577	IPR039013	IPR033469|IPR038186	None	None	NA	A0A2P7B533	A0A2P7B533:33:202	EMBL-CDS:PSH61571.1	2	#0000FF	#FF0000	1	Rhizobiales	Phyllobacterium sophorae.	FALSE	None	None	PF01928|PF05235	Proteobacteria	FALSE	1	170	FAMILY	complete	A0A2P7B533:33:202		Phyllobacterium sophorae	None	Bacteria	NA	1520277	TrEMBL
1	2688	None	None	Anaerolineae	170	213	868	10846	CYTH domain-containing protein	None	Anaerolineaceae	CL611_02580	unclassified Anaerolineaceae	None	None	None	IPR023577	None	IPR033469	None	None	Terrabacteria group	A0A2E9PSW0	A0A2E9PSW0:2:171	EMBL-CDS:MBU37308.1	2	#0000FF	#FF0000	1	Anaerolineales	Anaerolineaceae bacterium.	FALSE	None	None	PF01928	Chloroflexi	FALSE	1	170	FAMILY	complete	A0A2E9PSW0:2:171		Anaerolineaceae bacterium	None	Bacteria	NA	2024896	TrEMBL
1	2691	None	None	Alphaproteobacteria	170	522	868	10846	Uncharacterized protein	None	Acetobacteraceae	B7Y73_03725|B7Z77_00240|B7Z81_00060	Acidocella	0050355 triphosphatase activity	None	None	IPR007899|IPR023577	IPR039013	IPR033469|IPR038186	None	None	NA	A0A258LET3	A0A258LET3:20:189	GI:1232561431|EMBL-CDS:OYY04626.1	2	#0000FF	#FF0000	1	Rhodospirillales	Acidocella sp. 20-58-15.|Acidocella sp. 20-61-6.|Acidocella sp. 35-58-6.	FALSE	None	None	PF01928|PF05235	Proteobacteria	FALSE	1	170	FAMILY	complete	A0A258LET3:20:189		Acidocella sp. 20-58-15|Acidocella sp. 20-61-6|Acidocella sp. 35-58-6	None	Bacteria	NA	1970302|1970303|1970306	TrEMBL
1	2694	None	None	Clostridia	170	222	868	10846	CYTH domain-containing protein	None	Ruminococcaceae	SAMN06296952_0417	unclassified Ruminococcaceae	0050355 triphosphatase activity	None	None	IPR023577	IPR039013	IPR033469	None	None	Terrabacteria group	A0A1W1YEE5	A0A1W1YEE5:29:198	GI:655064318|EMBL-CDS:SMC34181.1|REFSEQ:WP_028512609.1	2	#0000FF	#FF0000	1	Clostridiales	Ruminococcaceae bacterium.	FALSE	None	None	PF01928	Firmicutes	FALSE	1	170	FAMILY	complete	A0A1W1YEE5:29:198		Ruminococcaceae bacterium	None	Bacteria	NA	1898205	TrEMBL
1	2697	None	None	Gammaproteobacteria	170	359|327	868	10846	Inorganic triphosphatase YgiF| contains CYTH and CHAD domains|CYTH domain-containing protein	None	Succinivibrionaceae	SAMN02745213_01931|SAMN02910357_00434|DCL74_04290|SAMN04487865_10409	Succinivibrio|unclassified Succinivibrionaceae	0050355 triphosphatase activity	None	None	IPR023577	IPR039013	IPR033469	None	None	NA	A0A1T4VQP7|A0A3C0C9Y4|A0A662ZAI8	A0A1T4VQP7:4:173	EMBL-CDS:SKA67280.1|EMBL-CDS:HAH70948.1|GI:1124557930|EMBL-CDS:SFK22440.1	2	#0000FF	#FF0000	3	Aeromonadales	Succinivibrio dextrinosolvens DSM 3072.|Succinivibrio dextrinosolvens.|Succinivibrionaceae bacterium.	FALSE	None	None	PF01928	Proteobacteria	FALSE	1	170|170	FAMILY	complete	A0A1T4VQP7:4:173		Succinivibrio dextrinosolvens|Succinivibrio dextrinosolvens DSM 3072|Succinivibrionaceae bacterium	None	Bacteria	NA	1123324|83771|2053620	TrEMBL
1	2709	None	None	Alphaproteobacteria	170	402	868	10846	Uncharacterized protein	None	unclassified Rhizobiales	AUC70_05280	Methyloceanibacter	0050355 triphosphatase activity	None	None	IPR007899|IPR023577	IPR039013	IPR033469|IPR038186	None	None	NA	A0A1E3VPB1	A0A1E3VPB1:42:211	GI:1063646924|GI:1063833982|EMBL-CDS:ODR95131.1|REFSEQ:WP_069444428.1	2	#0000FF	#FF0000	1	Rhizobiales	Methyloceanibacter stevinii.	FALSE	None	None	PF01928|PF05235	Proteobacteria	FALSE	1	170	FAMILY	complete	A0A1E3VPB1:42:211		Methyloceanibacter stevinii	None	Bacteria	NA	1774970	TrEMBL
1	2713	None	None	Gammaproteobacteria	170	314	868	10846	CYTH domain-containing protein	None	Orbaceae	A9G30_01355|A9G40_03620|A9G42_01750	Gilliamella	0050355 triphosphatase activity	None	None	IPR023577	IPR039013	IPR033469	None	None	NA	A0A1B9L6D0	A0A1B9L6D0:43:212	GI:1045659791|GI:1045608098|GI:1045597235|GI:1045604308|GI:1046170736|EMBL-CDS:OCG19581.1|EMBL-CDS:OCG78918.1|REFSEQ:WP_065567465.1	2	#0000FF	#FF0000	1	Orbales	Gilliamella apicola.	FALSE	None	None	PF01928	Proteobacteria	FALSE	1	170	FAMILY	complete	A0A1B9L6D0:43:212		Gilliamella apicola	None	Bacteria	NA	1196095	TrEMBL
1	2715	None	None	NA	170	531	868	10846	Uncharacterized protein	None	NA	AYO38_08135	NA	None	None	None	IPR007899|IPR023577	None	IPR033469|IPR038186	None	None	unclassified Bacteria	A0A177PVR1	A0A177PVR1:38:207	GI:1028408295|EMBL-CDS:OAI39125.1	2	#0000FF	#FF0000	1	NA	bacterium SCGC AG-212-C10.	FALSE	None	None	PF01928|PF05235	NA	FALSE	1	170	FAMILY	complete	A0A177PVR1:38:207		bacterium SCGC AG-212-C10	None	Bacteria	NA	1799370	TrEMBL
1	2718	None	None	Alphaproteobacteria	170	493	868	10846	Uncharacterized protein	None	Caulobacteraceae	ASC73_13820|ASC79_07865|ASE17_13815	Phenylobacterium	0050355 triphosphatase activity	None	None	IPR007899|IPR023577	IPR039013	IPR033469|IPR038186	None	None	NA	A0A0Q8U824	A0A0Q8U824:7:176	GI:946189602|GI:947345051|EMBL-CDS:KRC41386.1|REFSEQ:WP_056023758.1	2	#0000FF	#FF0000	1	Caulobacterales	Phenylobacterium sp. Root1277.|Phenylobacterium sp. Root1290.|Phenylobacterium sp. Root77.	FALSE	None	None	PF01928|PF05235	Proteobacteria	FALSE	1	170	FAMILY	complete	A0A0Q8U824:7:176		Phenylobacterium sp. Root1277|Phenylobacterium sp. Root1290|Phenylobacterium sp. Root77	None	Bacteria	NA	1736442|1736445|1736599	TrEMBL
1	2725	None	None	Alphaproteobacteria	171	563	868	10846	Uncharacterized protein	None	Rhodospirillaceae	AUP44_27555|CMO29_10400|CMO30_12760|DCK97_22140|TMO_2722	Tistrella	None	None	None	IPR007899|IPR023577	None	IPR033469|IPR038186	None	tmo:TMO_2722	NA	I3TP72	I3TP72:8:178	GI:388529363|EMBL-CDS:AFK54560.1	2	#0000FF	#FF0000	1	Rhodospirillales	Tistrella mobilis (strain KA081020-065)|Tistrella mobilis.|Tistrella sp.	FALSE	fig|1110502.3.peg.2789	None	PF01928|PF05235	Proteobacteria	FALSE	1	171|171	FAMILY	complete	I3TP72:8:178		Tistrella mobilis|Tistrella mobilis KA081020-065|Tistrella sp.	1110502.TMO_2722	Bacteria	NA	1110502|171437|2024861	TrEMBL
1	2726	None	None	Betaproteobacteria	171	487	868	10846	CHAD domain containing protein	None	NA	CAP2UW1_2087	Candidatus Accumulibacter	None	None	None	IPR007899|IPR023577	None	IPR033469|IPR038186	None	app:CAP2UW1_2087	NA	C7RN16	C7RN16:24:194	GI:257046195|GI:506246803|EMBL-CDS:ACV35383.1|REFSEQ:WP_015766578.1	2	#0000FF	#FF0000	1	unclassified Betaproteobacteri	Accumulibacter phosphatis (strain UW-1)	FALSE	None	None	PF01928|PF05235	Proteobacteria	FALSE	1	171	FAMILY	complete	C7RN16:24:194		Candidatus Accumulibacter phosphatis clade IIA str	522306.CAP2UW1_2087	Bacteria	NA	522306	TrEMBL
1	2737	None	None	Gammaproteobacteria	171	286	868	10846	CYTH domain protein	None	Alteromonadaceae	DOQ08_03044	Marinobacter	0050355 triphosphatase activity	None	None	IPR023577	IPR039013	IPR033469	None	None	NA	A0A3M2R9H6	A0A3M2R9H6:3:173	EMBL-CDS:RMJ01765.1	2	#0000FF	#FF0000	1	Alteromonadales	Marinobacter litoralis.	FALSE	None	None	PF01928	Proteobacteria	FALSE	1	171	FAMILY	complete	A0A3M2R9H6:3:173		Marinobacter litoralis	None	Bacteria	NA	187981	TrEMBL
1	2744	None	None	Betaproteobacteria	171	207	868	10846	CYTH domain-containing protein	None	Comamonadaceae	B9Z50_02790	Limnohabitans	0050355 triphosphatase activity	None	None	IPR023577	IPR039013	IPR033469	None	None	NA	A0A315DGY2	A0A315DGY2:2:172	EMBL-CDS:PUE42772.1	2	#0000FF	#FF0000	1	Burkholderiales	Limnohabitans sp. Bal53.	FALSE	None	None	PF01928	Proteobacteria	FALSE	1	171	FAMILY	complete	A0A315DGY2:2:172		Limnohabitans sp. Bal53	None	Bacteria	NA	1977910	TrEMBL
1	2748	None	None	Betaproteobacteria	171	360	868	10846	CYTH domain-containing protein	None	NA	CBC42_07670	NA	0050355 triphosphatase activity	None	None	IPR023577	IPR039013	IPR033469	None	None	NA	A0A1Z8Z302	A0A1Z8Z302:35:205	GI:1200384169|EMBL-CDS:OUV02636.1	2	#0000FF	#FF0000	1	unclassified Betaproteobacteri	Betaproteobacteria bacterium TMED82.	FALSE	None	None	PF01928	Proteobacteria	FALSE	1	171	FAMILY	complete	A0A1Z8Z302:35:205		Betaproteobacteria bacterium TMED82	None	Bacteria	NA	1986669	TrEMBL
1	2749	None	None	Gammaproteobacteria	171	486|487	868	10846	Uncharacterized protein|CHAD domain-containing protein	None	Moraxellaceae	B9T26_13735|B9T29_11215|EWP19_05630	Acinetobacter	0050355 triphosphatase activity	None	None	IPR007899|IPR023577	IPR039013	IPR033469|IPR038186	None	None	NA	A0A1Y3C4M2|A0A4V1W1N9	A0A1Y3C4M2:1:171	GI:1191971404|EMBL-CDS:OTG60725.1|EMBL-CDS:RYL27679.1	2	#0000FF	#FF0000	2	Pseudomonadales	Acinetobacter sp. ANC 3903.|Acinetobacter sp. ANC 4169.|Acinetobacter piscicola.	FALSE	None	None	PF01928|PF05235	Proteobacteria	FALSE	1	171|171	FAMILY	complete	A0A1Y3C4M2:1:171		Acinetobacter sp. ANC 3903|Acinetobacter sp. ANC 4169|Acinetobacter piscicola	None	Bacteria	NA	1977879|1977883|2006115	TrEMBL
1	2759	None	None	Betaproteobacteria	171	214	868	10846	CYTH domain-containing protein	None	Burkholderiaceae	CYJ10_05770|SAMN04488595_11428	Cupriavidus|Ralstonia	0050355 triphosphatase activity	None	None	IPR023577	IPR039013	IPR033469	None	None	NA	A0A1H0UA47	A0A1H0UA47:3:173	EMBL-CDS:SDP62910.1	2	#0000FF	#FF0000	1	Burkholderiales	Cupriavidus pauculus.|Ralstonia sp. 25mfcol4.1.	FALSE	None	None	PF01928	Proteobacteria	FALSE	1	171	FAMILY	complete	A0A1H0UA47:3:173		Cupriavidus pauculus|Ralstonia sp. 25mfcol4.1	None	Bacteria	NA	1761899|82633	TrEMBL
1	2765	None	None	Alphaproteobacteria	171	504	868	10846	Uncharacterized protein	None	Bradyrhizobiaceae	CQ12_06545|LMTR3_28545	Bradyrhizobium	0050355 triphosphatase activity	None	None	IPR007899|IPR023577	IPR039013	IPR033469|IPR038186	None	None	NA	A0A0R3L6F6|A0A1B9YFX3	A0A0R3L6F6:4:174	GI:949344207|GI:951466067|EMBL-CDS:KRR02734.1|REFSEQ:WP_057837861.1|GI:1046691027|GI:1047430184|EMBL-CDS:OCK53640.1|REFSEQ:WP_065749523.1	2	#0000FF	#FF0000	2	Rhizobiales	Bradyrhizobium jicamae.|Bradyrhizobium sp. LMTR 3.	FALSE	None	None	PF01928|PF05235	Proteobacteria	FALSE	1	171	FAMILY	complete	A0A0R3L6F6:4:174		Bradyrhizobium jicamae|Bradyrhizobium sp. LMTR 3	None	Bacteria	NA	280332|189873	TrEMBL
1	2766	None	None	Alphaproteobacteria|Gammaproteobacteria	171	494|498|288	868	10846	Uncharacterized protein|Inorganic triphosphatase YgiF| contains CYTH and CHAD domains|Adenylate cyclase	None	Caulobacteraceae|Rhizobiaceae|Alteromonadaceae	ASE02_04690|SAMN02745157_5048|CLH62_19065	Phenylobacterium|Kaistia|Marinobacter	0050355 triphosphatase activity	None	None	IPR007899|IPR023577	IPR039013	IPR033469|IPR038186	None	None	NA	A0A0Q8M777|A0A1M5NMS6|A0A2G1VBC8	A0A0Q8M777:7:177	GI:948076737|GI:946089108|EMBL-CDS:KRB41604.1|REFSEQ:WP_056735515.1|EMBL-CDS:SHG90846.1|EMBL-CDS:PHQ23839.1	2	#0000FF	#FF0000	3	Caulobacterales|Rhizobiales|Alteromonadales	Phenylobacterium sp. Root700.|Kaistia soli DSM 19436.|Marinobacter guineae.	FALSE	None	None	PF01928|PF05235	Proteobacteria	FALSE	1	171|171|171	FAMILY	complete	A0A0Q8M777:7:177		Phenylobacterium sp. Root700|Kaistia soli DSM 19436|Marinobacter guineae	None	Bacteria	NA	1736591|1122133|432303	TrEMBL
1	2770	None	None	Alphaproteobacteria	171	518	868	10846	Adenylate cyclase	4.6.1.1 {ECO:0000313|EMBL:BAQ16811.1}	unclassified Rhizobiales	GL4_1353	Methyloceanibacter	0004016 adenylate cyclase activity|0050355 triphosphatase activity	None	None	IPR007899|IPR023577	IPR039013	IPR033469|IPR038186	None	mcg:GL4_1353	NA	A0A0A8K1Z8	A0A0A8K1Z8:41:211	GI:743968027|GI:779888635|EMBL-CDS:BAQ16811.1	2	#0000FF	#FF0000	1	Rhizobiales	Methyloceanibacter caenitepidi.	FALSE	None	None	PF01928|PF05235	Proteobacteria	FALSE	1	171	FAMILY	complete	A0A0A8K1Z8:41:211		Methyloceanibacter caenitepidi	None	Bacteria	NA	1384459	TrEMBL
1	2771	None	None	Alphaproteobacteria	171	587|576|586|477	868	10846	Adenylate cyclase EC 4611 CDS|CYTH and CHAD domain-containing protein|Inorganic triphosphatase|Uncharacterized protein|Inorganic triphosphatase YgiF| contains CYTH and CHAD domains|Adenylate cyclase EC 4611	None	Bradyrhizobiaceae	BJA01nite_07730|BJS_02464|BKD09_RS21885|BN2626_G22_3799|BSZ19_04755|CT676_37210|MA20_32170|CO669_04720|SE92_08015|TSA1_08780|B5V03_06130|SAMN05443254_106340|EKK33_35950|BF49_6083|Bra1253DRAFT_07661|Bra471DRAFT_05019	Bradyrhizobium|unclassified Bradyrhizobiaceae	0050355 triphosphatase activity	None	None	IPR007899|IPR023577	IPR039013	IPR033469|IPR038186	None	brad:BF49_6083	NA	A0A0A3XRR2|A0A150U7P3|A0A1H8EDL5|A0A431QZD7|I2QSH1	A0A0A3XRR2:82:252	GI:712700478|GI:754565046|EMBL-CDS:KGT75846.1|REFSEQ:WP_041958630.1|GI:1020046530|GI:1005521448|EMBL-CDS:KYG20214.1|REFSEQ:WP_063195211.1|EMBL-CDS:SEN17506.1|EMBL-CDS:RTM03748.1|GI:385742531|GI:494876481|EMBL-CDS:EIG62727.1|REFSEQ:WP_007602571.1	2	#0000FF	#FF0000	5	Rhizobiales	Bradyrhizobium japonicum SEMIA 5079.|Bradyrhizobium japonicum.|Bradyrhizobium sp. G22.|Bradyrhizobium sp. MOS001.|Bradyrhizobium sp. AT1.|Bradyrhizobium sp. TSA1.|Bradyrhizobium sp. Y36.|Bradyrhizobium betae.|Bradyrhizobium sp. OK095.|Bradyrhizobiaceae bacterium.|Bradyrhizobium sp.|Bradyrhizobium sp. WSM1253.|Bradyrhizobium sp. WSM471.	False|True	fig|376.37.peg.3989|fig|476282.6.peg.1252|fig|574934.3.peg.1698|fig|376.36.peg.6419	None	PF01928|PF05235	Proteobacteria	FALSE	1	171|171|171|171|171|171|171|171	FAMILY	complete|fragment	A0A0A3XRR2:82:252		Bradyrhizobium japonicum|Bradyrhizobium japonicum SEMIA 5079|Bradyrhizobium sp. G22|Bradyrhizobium sp. MOS001|Bradyrhizobium sp. AT1|Bradyrhizobium sp. TSA1|Bradyrhizobium sp. Y36|Bradyrhizobium betae|Bradyrhizobium sp. OK095|Bradyrhizobiaceae bacterium|Bradyrhizobium sp.|Bradyrhizobium sp. WSM1253|Bradyrhizobium sp. WSM471	319003.Bra1253DRAFT_07661	Bacteria	NA	1839752|2133948|375|476282|2035447|574934|709803|1882760|244734|2072420|319003|319017|376	TrEMBL
1	2773	None	None	Alphaproteobacteria	171	483	868	10846	CHAD domain-containing protein|Uncharacterized protein	None	Rhizobiaceae	EPK99_23335|RRU01S_28_01150	Rhizobium/Agrobacterium group	0050355 triphosphatase activity	None	None	IPR007899|IPR023577	IPR039013	IPR033469|IPR038186	None	None	NA	A0A081D1S4	A0A081D1S4:1:171	EMBL-CDS:GAK72870.1	2	#0000FF	#FF0000	1	Rhizobiales	Agrobacterium rubi TR3 = NBRC 13261.|Rhizobium sp. 24NR.	FALSE	None	None	PF01928|PF05235	Proteobacteria	FALSE	1	171	FAMILY	complete	A0A081D1S4:1:171		Agrobacterium rubi TR3 = NBRC 13261|Rhizobium sp. 24NR	1220582.RRU01S_28_01150	Bacteria	NA	1368415|2503024	TrEMBL
1	2777	None	None	Gammaproteobacteria	172	315	868	10846	Adenylate cyclase|CYTH domain-containing protein	None	Oceanospirillaceae	DFP76_102333|Mar181_2738|OA79_10395	Marinomonas	0050355 triphosphatase activity	None	None	IPR023577	IPR039013	IPR033469	None	mpc:Mar181_2738	NA	F6CYT7	F6CYT7:30:201	GI:503563165|GI:333479108|EMBL-CDS:AEF55769.1|REFSEQ:WP_013797241.1	2	#0000FF	#FF0000	1	Oceanospirillales	Marinomonas aquiplantarum.|Marinomonas posidonica (strain CECT 7376 / NCIMB 14433 / IVIA-Po-181)|Marinomonas sp. TW1.	FALSE	fig|1561203.3.peg.347	None	PF01928	Proteobacteria	FALSE	1	172	FAMILY	complete	F6CYT7:30:201		Marinomonas aquiplantarum|Marinomonas posidonica IVIA-Po-181|Marinomonas sp. TW1	491952.Mar181_2738	Bacteria	NA	1561203|491951|491952	TrEMBL
1	2781	None	None	Alphaproteobacteria	172	511	868	10846	Inorganic triphosphatase	None	Methylobacteriaceae	MGN01_08670	Methylobacterium	None	None	None	IPR007899|IPR023577	IPR039013	IPR033469|IPR038186	None	None	NA	A0A512JGP3	A0A512JGP3:17:188	EMBL-CDS:GEP09022.1	2	#0000FF	#FF0000	1	Rhizobiales	Methylobacterium gnaphalii.	FALSE	None	None	PF01928|PF05235	Proteobacteria	FALSE	1	172	FAMILY	complete	A0A512JGP3:17:188		Methylobacterium gnaphalii	None	Bacteria	NA	1010610	TrEMBL
1	2783	None	None	Betaproteobacteria	172	220	868	10846	CYTH domain-containing protein	None	Burkholderiaceae	MW7_002780	unclassified Burkholderiaceae	0050355 triphosphatase activity	None	None	IPR023577	IPR039013	IPR033469	None	None	NA	A0A4U8VHU2	A0A4U8VHU2:3:174	GI:497209362|EMBL-CDS:TMS59123.1|REFSEQ:WP_009523624.1	2	#0000FF	#FF0000	1	Burkholderiales	Burkholderiaceae bacterium PBA.	FALSE	None	None	PF01928	Proteobacteria	FALSE	1	172	FAMILY	complete	A0A4U8VHU2:3:174		Burkholderiaceae bacterium PBA	None	Bacteria	NA	795666	TrEMBL
1	2787	None	None	Gammaproteobacteria	172	358	868	10846	CYTH domain-containing protein	None	Succinivibrionaceae	DCQ86_00315	Succinivibrio	0050355 triphosphatase activity	None	None	IPR023577	IPR039013	IPR033469	None	None	NA	A0A3C1VZA4	A0A3C1VZA4:3:174	EMBL-CDS:HAO90831.1	2	#0000FF	#FF0000	1	Aeromonadales	Succinivibrio sp.	FALSE	None	None	PF01928	Proteobacteria	FALSE	1	172	FAMILY	complete	A0A3C1VZA4:3:174		Succinivibrio sp.	None	Bacteria	NA	2053619	TrEMBL
1	2790	None	None	Betaproteobacteria	172	219	868	10846	CYTH domain-containing protein	None	Nitrosomonadaceae	DEF07_01520	Nitrosomonas	0050355 triphosphatase activity	None	None	IPR023577	IPR039013	IPR033469	None	None	NA	A0A358JL76	A0A358JL76:4:175	EMBL-CDS:HBV20384.1	2	#0000FF	#FF0000	1	Nitrosomonadales	Nitrosomonas sp.	FALSE	None	None	PF01928	Proteobacteria	FALSE	1	172	FAMILY	complete	A0A358JL76:4:175		Nitrosomonas sp.	None	Bacteria	NA	42353	TrEMBL
1	2791	None	None	Actinobacteria	172	634	868	10846	CHAD domain-containing protein	None	NA	CYG60_01530	NA	None	None	None	IPR007899|IPR023577	None	IPR033469|IPR038186	None	None	Terrabacteria group	A0A2N5KV41	A0A2N5KV41:81:252	EMBL-CDS:PLS87536.1	2	#0000FF	#FF0000	1	unclassified Actinobacteria (c	Actinobacteria bacterium.	FALSE	None	None	PF01928|PF05235	Actinobacteria	FALSE	1	172	FAMILY	complete	A0A2N5KV41:81:252		Actinobacteria bacterium	None	Bacteria	NA	1883427	TrEMBL
1	2797	None	None	Anaerolineae	172	198	868	10846	CYTH domain-containing protein	None	Anaerolineaceae	B6242_09695	unclassified Anaerolineaceae	None	None	None	IPR023577	None	IPR033469	None	None	Terrabacteria group	A0A1W9WA55	A0A1W9WA55:3:174	GI:1176237007|EMBL-CDS:OQY45703.1	2	#0000FF	#FF0000	1	Anaerolineales	Anaerolineaceae bacterium 4572_78.	FALSE	None	None	PF01928	Chloroflexi	FALSE	1	172	FAMILY	complete	A0A1W9WA55:3:174		Anaerolineaceae bacterium 4572_78	None	Bacteria	NA	1972460	TrEMBL
1	2800	None	None	Alphaproteobacteria	172	479	868	10846	Inorganic triphosphatase YgiF| contains CYTH and CHAD domains	None	Bradyrhizobiaceae	SAMN05443247_04151	Bradyrhizobium	0050355 triphosphatase activity	None	None	IPR007899|IPR023577	IPR039013	IPR033469|IPR038186	None	None	NA	A0A1N6IQ12	A0A1N6IQ12:4:175	EMBL-CDS:SIO34099.1	2	#0000FF	#FF0000	1	Rhizobiales	Bradyrhizobium erythrophlei.	FALSE	None	None	PF01928|PF05235	Proteobacteria	FALSE	1	172	FAMILY	complete	A0A1N6IQ12:4:175		Bradyrhizobium erythrophlei	None	Bacteria	NA	1437360	TrEMBL
1	2806	None	None	Gammaproteobacteria	172	282	868	10846	CYTH domain-containing protein	None	Alteromonadaceae	BG841_09045|EZI54_10740	Marinobacter	0050355 triphosphatase activity	None	None	IPR023577	IPR039013	IPR033469	None	None	NA	A0A1E7PXB1|A0A509MSM9	A0A1E7PXB1:3:174	GI:1073662436|GI:1073451795|EMBL-CDS:OEY66587.1|REFSEQ:WP_070057357.1|EMBL-CDS:TBW55905.1	2	#0000FF	#FF0000	2	Alteromonadales	Marinobacter sp. X15-166B.|Marinobacter sp. YJ-S3-2.	FALSE	None	None	PF01928	Proteobacteria	FALSE	1	172	FAMILY	complete	A0A1E7PXB1:3:174		Marinobacter sp. X15-166B|Marinobacter sp. YJ-S3-2	None	Bacteria	NA	1897620|2528979	TrEMBL
1	2808	None	None	Betaproteobacteria|NA	172	549|510	868	10846	Adenylate cyclase	4.6.1.1 {ECO:0000313|EMBL:SBT24052.1}|4.6.1.1 {ECO:0000313|EMBL:VFR22036.1}|4.6.1.1 {ECO:0000313|EMBL:VFR30251.1}|4.6.1.1 {ECO:0000313|EMBL:VFR31019.1}|4.6.1.1 {ECO:0000313|EMBL:VFR68424.1}|4.6.1.1 {ECO:0000313|EMBL:VFR69718.1}|4.6.1.1 {ECO:0000313|EMBL:VFS25990.1}	Alcaligenaceae|NA|Comamonadaceae	AMP9_3683|ANDA3_3869|ANDO1_3611|ANK1_3436|ANT2_3623|BRI6_3762|ODI_03471|SAMN05880557_105123	NA|Orrella|Pseudacidovorax	0004016 adenylate cyclase activity|0050355 triphosphatase activity	None	None	IPR007899|IPR023577	IPR039013	IPR033469|IPR038186	None	odi:ODI_R3673	NA	A0A1C3JXP4|A0A1N6UWL7	A0A1C3JXP4:13:184	EMBL-CDS:SBT24052.1|EMBL-CDS:SOE51768.1|GI:1134267013|EMBL-CDS:SIQ70035.1|REFSEQ:WP_076507657.1	2	#0000FF	#FF0000	2	Burkholderiales|NA	Orrella dioscoreae.|plant metagenome.|Pseudacidovorax sp. RU35E.	FALSE	None	None	PF01928|PF05235	NA|Proteobacteria	FALSE	1	172|172|172	FAMILY	complete	A0A1C3JXP4:13:184		Orrella dioscoreae|plant metagenome|Pseudacidovorax sp. RU35E	None	Bacteria|NA	NA	1297885|1851544|1907403	TrEMBL
1	2809	None	None	Gammaproteobacteria	172	320|314	868	10846	CYTH domain-containing protein|Triphosphatase	None	Orbaceae	A9G48_03345|GA0061081_1091	Gilliamella	0050355 triphosphatase activity	None	None	IPR023577	IPR039013	IPR033469	None	None	NA	A0A1B9MWH2|A0A1C4CGT3	A0A1B9MWH2:45:216	GI:1045633191|GI:1045610930|GI:1045644456|GI:1046172280|GI:1045625415|EMBL-CDS:OCG64283.1|REFSEQ:WP_065568871.1|EMBL-CDS:SCC18305.1	2	#0000FF	#FF0000	2	Orbales	Gilliamella apicola.|Gilliamella bombicola.	FALSE	None	None	PF01928	Proteobacteria	FALSE	1	172|172	FAMILY	complete	A0A1B9MWH2:45:216		Gilliamella apicola|Gilliamella bombicola	None	Bacteria	NA	1196095|1798182	TrEMBL
1	2811	None	None	Alphaproteobacteria	172	495	868	10846	Inorganic triphosphatase YgiF|Uncharacterized protein	None	Sphingomonadaceae	ASE79_10025|C8J26_3058|EV283_2681|SPHINGO391_440431	Sphingomonas	0050355 triphosphatase activity	None	None	IPR007899|IPR023577	IPR039013	IPR033469|IPR038186	None	None	NA	A0A0Q4JJV9	A0A0Q4JJV9:16:187	GI:944660780|GI:947753632|EMBL-CDS:KQN12297.1|REFSEQ:WP_056415611.1	2	#0000FF	#FF0000	1	Sphingomonadales	Sphingomonas aurantiaca.|Sphingomonas sp. BK036.|Sphingomonas sp. EC-SD391.|Sphingomonas sp. Leaf28.	FALSE	None	None	PF01928|PF05235	Proteobacteria	FALSE	1	172|172|172	FAMILY	complete	A0A0Q4JJV9:16:187		Sphingomonas aurantiaca|Sphingomonas sp. BK036|Sphingomonas sp. EC-SD391|Sphingomonas sp. Leaf28	None	Bacteria	NA	1735695|185949|2038398|2512122	TrEMBL
1	2817	None	None	Gammaproteobacteria	173	489	868	10846	Adenylate cyclase|Inorganic triphosphatase|Uncharacterized protein	None	Moraxellaceae	AS4_13200|ASC84_07505|CQZ96_18815|DT74_01605|F964_02282|F981_02627	Acinetobacter	None	None	None	IPR007899|IPR023577	None	IPR033469|IPR038186	None	agu:AS4_13200	NA	N8Y8H0	N8Y8H0:1:173	GI:479973360|GI:490958319|EMBL-CDS:ENV17564.1|REFSEQ:WP_004820132.1	2	#0000FF	#FF0000	1	Pseudomonadales	Acinetobacter guillouiae |Acinetobacter guillouiae CIP 63.46.|Acinetobacter guillouiae NIPH 991.|Acinetobacter sp. ETR1.|Acinetobacter sp. MYb10.|Acinetobacter sp. Root1280.	FALSE	fig|1217655.3.peg.2569|fig|1217656.3.peg.2229	None	PF01928|PF05235	Proteobacteria	FALSE	1	173	FAMILY	complete	N8Y8H0:1:173		Acinetobacter guillouiae|Acinetobacter guillouiae CIP 63.46|Acinetobacter guillouiae NIPH 991|Acinetobacter sp. ETR1|Acinetobacter sp. MYb10|Acinetobacter sp. Root1280	1217656.F964_02282	Bacteria	NA	106649|1217655|1217656|1485002|1736444|1827285	TrEMBL
1	2822	None	None	Deltaproteobacteria	173	502	868	10846	CHAD domain-containing protein	None	NA	E6J72_17590	NA	None	None	None	IPR007899|IPR023577	None	IPR033469|IPR038186	None	None	NA	A0A534TKA1	A0A534TKA1:38:210	EMBL-CDS:TMA75466.1	2	#0000FF	#FF0000	1	unclassified Deltaproteobacter	Deltaproteobacteria bacterium.	FALSE	None	None	PF01928|PF05235	Proteobacteria	FALSE	1	173	FAMILY	fragment	A0A534TKA1:38:210		Deltaproteobacteria bacterium	None	Bacteria	NA	2026735	TrEMBL
1	2823	None	None	Gammaproteobacteria	173	543	868	10846	CHAD domain-containing protein	None	NA	E2O59_06450	NA	None	None	None	IPR007899|IPR023577	None	IPR033469|IPR038186	None	None	NA	A0A523L3P9	A0A523L3P9:34:206	EMBL-CDS:TDJ28171.1	2	#0000FF	#FF0000	1	unclassified Gammaproteobacter	Gammaproteobacteria bacterium.	FALSE	None	None	PF01928|PF05235	Proteobacteria	FALSE	1	173	FAMILY	complete	A0A523L3P9:34:206		Gammaproteobacteria bacterium	None	Bacteria	NA	1913989	TrEMBL
1	2824	None	None	Betaproteobacteria|Gammaproteobacteria	173	492|486	868	10846	Inorganic triphosphatase YgiF|CYTH and CHAD domain-containing protein	None	unclassified Burkholderia|Moraxellaceae	DES47_10538|EON51_14695	Paucibacter|Acinetobacter	None	Airways|Skin	Anaerobe	IPR007899|IPR023577	IPR039013	IPR033469|IPR038186	None	None	NA	A0A4V3CT02|A0A519J6W4	A0A4V3CT02:1:173	EMBL-CDS:TDP63038.1|EMBL-CDS:RZJ20564.1	2	#0000FF	#FF0000	2	Burkholderiales|Pseudomonadales	Paucibacter toxinivorans.|Acinetobacter sp.	FALSE	None	None	PF01928|PF05235	Proteobacteria	FALSE	1	173|173	FAMILY	complete	A0A4V3CT02:1:173		Paucibacter toxinivorans|Acinetobacter sp.	None	Bacteria	NA	270368|472	TrEMBL
1	2835	None	None	Gammaproteobacteria	173	203	868	10846	Adenylate cyclase	None	Enterobacteriaceae	NCTC10786_04295	Citrobacter	0050355 triphosphatase activity	None	None	IPR023577	IPR039013	IPR033469	None	None	NA	A0A2X2W9J0	A0A2X2W9J0:5:177	EMBL-CDS:SQB37538.1	2	#0000FF	#FF0000	1	Enterobacterales	Citrobacter koseri	FALSE	None	None	PF01928	Proteobacteria	FALSE	1	173	FAMILY	complete	A0A2X2W9J0:5:177		Citrobacter koseri	None	Bacteria	NA	545	TrEMBL
1	2837	None	None	Betaproteobacteria	173	527	868	10846	Inorganic triphosphatase YgiF	None	Alcaligenaceae	C7440_1472	Pusillimonas	0050355 triphosphatase activity	None	None	IPR007899|IPR023577	IPR039013	IPR033469|IPR038186	None	None	NA	A0A2U1CLU8	A0A2U1CLU8:13:185	EMBL-CDS:PVY61986.1	2	#0000FF	#FF0000	1	Burkholderiales	Pusillimonas noertemannii.	FALSE	None	None	PF01928|PF05235	Proteobacteria	FALSE	1	173	FAMILY	complete	A0A2U1CLU8:13:185		Pusillimonas noertemannii	None	Bacteria	NA	305977	TrEMBL
1	2838	None	None	Alphaproteobacteria	173	503	868	10846	Inorganic triphosphatase	None	Caulobacteraceae	CQ026_10220	Brevundimonas	0050355 triphosphatase activity	None	None	IPR007899|IPR023577	IPR039013	IPR033469|IPR038186	None	None	NA	A0A2S8W5N6	A0A2S8W5N6:6:178	EMBL-CDS:PQZ81093.1	2	#0000FF	#FF0000	1	Caulobacterales	Brevundimonas sp. MYb31.	FALSE	None	None	PF01928|PF05235	Proteobacteria	FALSE	1	173	FAMILY	complete	A0A2S8W5N6:6:178		Brevundimonas sp. MYb31	None	Bacteria	NA	1848616	TrEMBL
1	2845	None	None	Betaproteobacteria	173	535|205|204|338	868	10846	Uncharacterized protein|CYTH domain-containing protein|Inorganic triphosphatase	None	Comamonadaceae|NA	CAP37_00310|B9Z42_14555|B9Z38_07535|B9Z43_06735|B9Z47_14080|EOP40_19730	Hydrogenophaga|Limnohabitans|Rubrivivax	0050355 triphosphatase activity	None	None	IPR007899|IPR023577	IPR039013	IPR033469|IPR038186	None	None	NA	A0A1Y2R1S4|A0A2M6V002|A0A315BT29|A0A315DQQ4|A0A519ZAM7	A0A1Y2R1S4:19:191	GI:1190616369|EMBL-CDS:OSZ73964.1|EMBL-CDS:PIT71684.1|EMBL-CDS:PUE24863.1|EMBL-CDS:PUE46464.1|EMBL-CDS:RZL05598.1	2	#0000FF	#FF0000	5	Burkholderiales	Hydrogenophaga sp. IBVHS1.|Limnohabitans sp. B9-3.|Limnohabitans sp. MMS-10A-160.|Limnohabitans sp. MMS-10A-192.|Limnohabitans sp. 2KL-1.|Rubrivivax sp.	FALSE	None	None	PF01928|PF05235	Proteobacteria	FALSE	1	173|173|173|173	FAMILY	complete|fragment	A0A1Y2R1S4:19:191		Hydrogenophaga sp. IBVHS1|Limnohabitans sp. B9-3|Limnohabitans sp. MMS-10A-160|Limnohabitans sp. MMS-10A-192|Limnohabitans sp. 2KL-1|Rubrivivax sp.	None	Bacteria	NA	1985169|1100707|1835766|1835769|1100699|50259	TrEMBL
1	2850	None	None	Betaproteobacteria	173	509	868	10846	Uncharacterized protein	None	unclassified Rhodocyclale	A2040_02315|A3H93_04140	NA	0050355 triphosphatase activity	None	None	IPR007899|IPR023577	IPR039013	IPR033469|IPR038186	None	None	NA	A0A1G3HGR0	A0A1G3HGR0:5:177	GI:1088430318|EMBL-CDS:OHC67917.1	2	#0000FF	#FF0000	1	Rhodocyclales	Rhodocyclales bacterium GWA2_65_19.|Rhodocyclales bacterium RIFCSPLOWO2_02_FULL_63_24.	FALSE	None	None	PF01928|PF05235	Proteobacteria	FALSE	1	173	FAMILY	complete	A0A1G3HGR0:5:177		Rhodocyclales bacterium GWA2_65_19|Rhodocyclales bacterium RIFCSPLOWO2_02_FULL_63_24	None	Bacteria	NA	1802016|1802018	TrEMBL
1	2852	None	None	unclassified Chloroflexi|Anaerolineae	173	558|252	868	10846	Uncharacterized protein|CYTH domain-containing protein	None	NA|Anaerolineaceae	A2Y73_07680|B5M51_10000	NA|Anaerolinea	0050355 triphosphatase activity	None	None	IPR007899|IPR023577	IPR039013	IPR033469|IPR038186	None	None	Terrabacteria group	A0A1F8MZS8|A0A1W9PQU7	A0A1F8MZS8:2:174	GI:1084544304|EMBL-CDS:OGO04144.1|GI:1176142179|EMBL-CDS:OQX60767.1	2	#0000FF	#FF0000	2	NA|Anaerolineales	Chloroflexi bacterium RBG_13_56_8.|Anaerolinea sp. 4484_236.	FALSE	None	None	PF01928|PF05235|PF13384	Chloroflexi	FALSE	1	173|173	FAMILY	complete	A0A1F8MZS8:2:174		Chloroflexi bacterium RBG_13_56_8|Anaerolinea sp. 4484_236	None	Bacteria	NA	1797632|1968532	TrEMBL
1	2854	None	None	Gammaproteobacteria	173	322|316	868	10846	CYTH domain-containing protein	None	Orbaceae	A9G25_02515|B6D18_07775|DKK78_08235	Gilliamella	0050355 triphosphatase activity	None	None	IPR023577	IPR039013	IPR033469	None	None	NA	A0A1B9M2Q5|A0A2V4E8A8	A0A1B9M2Q5:46:218	GI:1046240918|GI:1045621154|EMBL-CDS:OCG42293.1|REFSEQ:WP_065625540.1|EMBL-CDS:PXY90373.1	2	#0000FF	#FF0000	2	Orbales	Gilliamella apicola.|Gilliamella apis.|Gilliamella sp. A7.	FALSE	None	None	PF01928	Proteobacteria	FALSE	1	173|173	FAMILY	complete	A0A1B9M2Q5:46:218		Gilliamella apicola|Gilliamella apis|Gilliamella sp. A7	None	Bacteria	NA	1196095|1970465|1970738	TrEMBL
1	2855	None	None	Gammaproteobacteria	173	287|288	868	10846	Adenylate cyclase|CYTH domain-containing protein	None	Alteromonadaceae	A8B80_09905|KEHDKFFH_13660|SAMN04487962_10854	Marinobacter	0050355 triphosphatase activity	None	None	IPR023577	IPR039013	IPR033469	None	None	NA	A0A196Q721|A0A1I0DWV9	A0A196Q721:3:175	GI:1032600525|GI:1032115172|EMBL-CDS:OAN87536.1|REFSEQ:WP_064230307.1|EMBL-CDS:SET36512.1	2	#0000FF	#FF0000	2	Alteromonadales	Marinobacter sp. EhN04.|Marinobacter sp. N4.|Marinobacter segnicrescens.	FALSE	None	None	PF01928	Proteobacteria	FALSE	1	173|173	FAMILY	complete	A0A196Q721:3:175		Marinobacter sp. EhN04|Marinobacter sp. N4|Marinobacter segnicrescens	None	Bacteria	NA	1849167|2055143|430453	TrEMBL
1	2858	None	None	Alphaproteobacteria	173	589|592|586	868	10846	Inorganic triphosphatase YgiF|Uncharacterized protein|CHAD domain-containing protein|Inorganic triphosphatase| contains CYTH and CHAD domains	None	Bradyrhizobiaceae	A1D31_16020|EDE10_109164|CWO91_33705|EAS61_24300|SAMN05216338_1017152|XH94_20470|F8237_28475|FNV92_00390|PMI42_07455	Bradyrhizobium	0050355 triphosphatase activity	None	None	IPR007899|IPR023577	IPR039013	IPR033469|IPR038186	None	None	NA	A0A151FFA1|A0A1G8I0H7|A0A516JD02|J2W5P8	A0A151FFA1:80:252	GI:1008929515|GI:1008862583|EMBL-CDS:KYK43563.1|REFSEQ:WP_061882832.1|EMBL-CDS:SDI12429.1|EMBL-CDS:QDP27024.1|GI:495418861|GI:398221514|EMBL-CDS:EJN07925.1|REFSEQ:WP_008143558.1	2	#0000FF	#FF0000	4	Rhizobiales	Bradyrhizobium liaoningense.|Bradyrhizobium sp. Y-H1.|Bradyrhizobium genosp. SA-3.|Bradyrhizobium sp. Rc2d.|Bradyrhizobium zhanjiangense.|Bradyrhizobium betae.|Bradyrhizobium sp. 58S1.|Bradyrhizobium sp. YR681.	FALSE	fig|1144344.3.peg.6835	None	PF01928|PF05235	Proteobacteria	FALSE	1	173|173|173|173|173	FAMILY	complete	A0A151FFA1:80:252		Bradyrhizobium liaoningense|Bradyrhizobium sp. Y-H1|Bradyrhizobium genosp. SA-3|Bradyrhizobium sp. Rc2d|Bradyrhizobium zhanjiangense|Bradyrhizobium betae|Bradyrhizobium sp. 58S1|Bradyrhizobium sp. YR681	None	Bacteria	NA	2485167|43992|1325107|1855321|508868|1404864|244734|1144344	TrEMBL
1	2863	None	None	Alphaproteobacteria	173	493|483|533|514	868	10846	Uncharacterized protein|Inorganic triphosphatase YgiF|Metal-binding protein| contains CYTH and CHAD domains|Inorganic triphosphatase|CHAD domain-containing protein	None	Sphingomonadaceae|Rhizobiaceae|Phyllobacteriaceae|Xanthobacteraceae|Methylobacteriaceae	ASE72_02425|A9Z06_01375|FBZ97_11622|SAMN05443582_110139|DI565_00820|FHW37_111114|FV222_00895|FV226_11200	Sphingomonas|Rhizobium/Agrobacterium group|Phyllobacterium|Starkeya|Methylobacterium	0050355 triphosphatase activity	None	None	IPR007899|IPR023577	IPR039013	IPR033469|IPR038186	None	None	NA	A0A0Q4GIY5|A0A1E4Y6S8|A0A1H0VQ71|A0A2W5KW55|A0A561QB82|A0A5C8TWL3	A0A0Q4GIY5:3:175	GI:947326516|GI:944621749|EMBL-CDS:KQM73504.1|REFSEQ:WP_056016174.1|GI:1068658333|GI:1066899108|EMBL-CDS:OEC96141.1|REFSEQ:WP_069614211.1|EMBL-CDS:SDP80513.1|EMBL-CDS:PZQ18975.1|EMBL-CDS:TWF47611.1|EMBL-CDS:TXN08396.1	2	#0000FF	#FF0000	6	Sphingomonadales|Rhizobiales	Sphingomonas sp. Leaf20.|Rhizobium sp. ERR 942.|Rhizobium sp. YK2.|Phyllobacterium sp. OV277.|Starkeya novella |Neorhizobium alkalisoli.|Methylobacterium sp. WL103.|Methylobacterium sp. WL12.	FALSE	None	None	PF01928|PF05235	Proteobacteria	FALSE	1	173|173|173|173	FAMILY	complete	A0A0Q4GIY5:3:175		Sphingomonas sp. Leaf20|Rhizobium sp. ERR 942|Rhizobium sp. YK2|Phyllobacterium sp. OV277|Starkeya novella|Neorhizobium alkalisoli|Methylobacterium sp. WL103|Methylobacterium sp. WL12	None	Bacteria	NA	1735685|1860096|2572676|1882772|921|528178|2603890|2603891	TrEMBL
1	2869	None	None	Alphaproteobacteria	174	520	868	10846	CHAD domain-containing protein|Inorganic triphosphatase YgiF| contains CYTH and CHAD domains	None	Rhodobacteraceae	F8A10_11510|SAMN02746000_02622	Paracoccus	None	None	None	IPR007899|IPR023577	None	IPR033469|IPR038186	None	None	NA	A0A5P8JHL2	A0A5P8JHL2:52:225	EMBL-CDS:QFQ88140.1	2	#0000FF	#FF0000	1	Rhodobacterales	Paracoccus kondratievae.|Paracoccus sp. J56.	FALSE	None	None	PF01928|PF05235	Proteobacteria	FALSE	1	174	FAMILY	complete	A0A5P8JHL2:52:225		Paracoccus kondratievae|Paracoccus sp. J56	None	Bacteria	NA	135740|935850	TrEMBL
1	2877	None	None	Alphaproteobacteria	174	509	868	10846	Uncharacterized protein	None	Beijerinckiaceae	CU048_00535	unclassified Beijerinckiaceae	0050355 triphosphatase activity	None	None	IPR007899|IPR023577	IPR039013	IPR033469|IPR038186	None	None	NA	A0A4P7EYD3	A0A4P7EYD3:6:179	EMBL-CDS:QBR70015.1	2	#0000FF	#FF0000	1	Rhizobiales	Beijerinckiaceae bacterium.	FALSE	None	None	PF01928|PF05235	Proteobacteria	FALSE	1	174	FAMILY	complete	A0A4P7EYD3:6:179		Beijerinckiaceae bacterium	None	Bacteria	NA	1978229	TrEMBL
1	2878	None	None	Gammaproteobacteria	174	254	868	10846	Adenylate cyclase	None	Enterobacteriaceae	NCTC10849_00863	Citrobacter	0050355 triphosphatase activity	None	None	IPR023577	IPR039013	IPR033469	None	None	NA	A0A484VXH6	A0A484VXH6:36:209	EMBL-CDS:VFS03406.1	2	#0000FF	#FF0000	1	Enterobacterales	Citrobacter koseri	FALSE	None	None	PF01928	Proteobacteria	FALSE	1	174	FAMILY	complete	A0A484VXH6:36:209		Citrobacter koseri	None	Bacteria	NA	545	TrEMBL
1	2880	None	None	Alphaproteobacteria	174	593	868	10846	Inorganic triphosphatase	None	Bradyrhizobiaceae	X265_15350	Bradyrhizobium	0050355 triphosphatase activity	None	None	IPR007899|IPR023577	IPR039013	IPR033469|IPR038186	None	bgq:X265_15350	NA	A0A410V5L1	A0A410V5L1:85:258	EMBL-CDS:QAU38897.1	2	#0000FF	#FF0000	1	Rhizobiales	Bradyrhizobium guangdongense.	FALSE	None	None	PF01928|PF05235	Proteobacteria	FALSE	1	174	FAMILY	complete	A0A410V5L1:85:258		Bradyrhizobium guangdongense	None	Bacteria	NA	1325090	TrEMBL
1	2882	None	None	Clostridia	174	371	868	10846	CYTH domain-containing protein	None	unclassified Clostridiale	DEQ85_03475	NA	0050355 triphosphatase activity	None	None	IPR023577	IPR039013	IPR033469	None	None	Terrabacteria group	A0A3D1LB04	A0A3D1LB04:193:366	EMBL-CDS:HCE62020.1	2	#0000FF	#FF0000	1	Clostridiales	Clostridiales bacterium.	FALSE	None	None	PF01928	Firmicutes	FALSE	1	174	FAMILY	complete	A0A3D1LB04:193:366		Clostridiales bacterium	None	Bacteria	NA	1898207	TrEMBL
1	2885	None	None	Alphaproteobacteria	174	516	868	10846	CHAD domain-containing protein|CYTH and CHAD domain-containing protein|Inorganic triphosphatase	None	NA|Rhodobacteraceae	CBD10_004455|CML57_04205|DBW67_00595|DD656_07710|DHV03_05555	NA|unclassified Rhodobacteraceae	0050355 triphosphatase activity	None	None	IPR007899|IPR023577	IPR039013	IPR033469|IPR038186	None	None	NA	A0A356U4V5	A0A356U4V5:6:179	EMBL-CDS:HBQ23605.1|EMBL-CDS:HCJ61831.1	2	#0000FF	#FF0000	1	Rhodobacterales|unclassified Alphaproteobacter	Alphaproteobacteria bacterium TMED150.|Alphaproteobacteria bacterium.|Rhodobacteraceae bacterium.|SAR116 cluster bacterium.	FALSE	None	None	PF01928|PF05235	Proteobacteria	FALSE	1	174|174	FAMILY	complete|fragment	A0A356U4V5:6:179		Alphaproteobacteria bacterium|Alphaproteobacteria bacterium TMED150|Rhodobacteraceae bacterium|SAR116 cluster bacterium	None	Bacteria	NA	1904441|1913988|1986628|2024888	TrEMBL
1	2887	None	None	Alphaproteobacteria	174	496	868	10846	Inorganic triphosphatase	None	Sphingomonadaceae	C7I55_17380	Sphingosinicella	0050355 triphosphatase activity	None	None	IPR007899|IPR023577	IPR039013	IPR033469|IPR038186	None	None	NA	A0A2P7QM79	A0A2P7QM79:5:178	EMBL-CDS:PSJ39066.1	2	#0000FF	#FF0000	1	Sphingomonadales	Sphingosinicella sp. GL-C-18.	FALSE	None	None	PF01928|PF05235	Proteobacteria	FALSE	1	174	FAMILY	complete	A0A2P7QM79:5:178		Sphingosinicella sp. GL-C-18	None	Bacteria	NA	2116704	TrEMBL
1	2888	None	None	Alphaproteobacteria	174	491|484|510	868	10846	Inorganic triphosphatase|CYTH and CHAD domain-containing protein|CHAD domain-containing protein	None	Sphingomonadaceae|Bradyrhizobiaceae	C7I55_15870|ETR14_08235|FNL55_05780	Sphingosinicella|Tardiphaga	0050355 triphosphatase activity	None	None	IPR007899|IPR023577	IPR039013	IPR033469|IPR038186	None	sphs:ETR14_08235	NA	A0A2P7QLG5|A0A4P6FIX5|A0A515KGH0	A0A2P7QLG5:13:186	EMBL-CDS:PSJ38806.1|EMBL-CDS:QAY76480.1|EMBL-CDS:QDM30886.1	2	#0000FF	#FF0000	3	Sphingomonadales|Rhizobiales	Sphingosinicella sp. GL-C-18.|Sphingosinicella sp. BN140058.|Tardiphaga sp. vice352.	FALSE	None	None	PF01928|PF05235	Proteobacteria	FALSE	1	174|174|174	FAMILY	complete	A0A2P7QLG5:13:186		Sphingosinicella sp. GL-C-18|Sphingosinicella sp. BN140058|Tardiphaga sp. vice352	None	Bacteria	NA	2116704|1892855|2592816	TrEMBL
1	2892	None	None	Alphaproteobacteria	174	202	868	10846	CYTH domain-containing protein	None	Rhodospirillaceae	CMM59_13200	unclassified Rhodospirillaceae	0050355 triphosphatase activity	None	None	IPR023577	IPR039013	IPR033469	None	None	NA	A0A2E4XVG1	A0A2E4XVG1:18:191	EMBL-CDS:MBG05019.1	2	#0000FF	#FF0000	1	Rhodospirillales	Rhodospirillaceae bacterium.	FALSE	None	None	PF01928	Proteobacteria	FALSE	1	174	FAMILY	complete	A0A2E4XVG1:18:191		Rhodospirillaceae bacterium	None	Bacteria	NA	1898112	TrEMBL
1	2898	None	None	Alphaproteobacteria	174	514	868	10846	Inorganic triphosphatase YgiF| contains CYTH and CHAD domains	None	Beijerinckiaceae	SAMN06265338_106104	Rhodoblastus	0050355 triphosphatase activity	None	None	IPR007899|IPR023577	IPR039013	IPR033469|IPR038186	None	None	NA	A0A212RQ71	A0A212RQ71:4:177	EMBL-CDS:SNB74612.1	2	#0000FF	#FF0000	1	Rhizobiales	Rhodoblastus acidophilus	FALSE	None	None	PF01928|PF05235	Proteobacteria	FALSE	1	174	FAMILY	complete	A0A212RQ71:4:177		Rhodoblastus acidophilus	None	Bacteria	NA	1074	TrEMBL
1	2899	None	None	Gammaproteobacteria|Alphaproteobacteria	174	507|506	868	10846	Uncharacterized protein	None	NA|Rhodospirillaceae	CBB90_00725|CMM19_10245	NA|unclassified Rhodospirillaceae	0050355 triphosphatase activity	None	None	IPR007899|IPR023577	IPR039013	IPR033469|IPR038186	None	None	NA	A0A1Z8R8S6|A0A2D9YC65	A0A1Z8R8S6:1:174	GI:1200284336|EMBL-CDS:OUU06607.1|EMBL-CDS:MAQ79524.1	2	#0000FF	#FF0000	2	unclassified Gammaproteobacter|Rhodospirillales	Gammaproteobacteria bacterium TMED30.|Rhodospirillaceae bacterium.	FALSE	None	None	PF01928|PF05235	Proteobacteria	FALSE	1	174|174	FAMILY	complete	A0A1Z8R8S6:1:174		Gammaproteobacteria bacterium TMED30|Rhodospirillaceae bacterium	None	Bacteria	NA	1986759|1898112	TrEMBL
1	2900	None	None	Betaproteobacteria	174	512|203|406	868	10846	Uncharacterized protein|Adenylate cyclase|CYTH domain-containing protein	None	Comamonadaceae	CAP38_00505|CFE39_10925|B9Z37_08085|DCM06_16765	Hydrogenophaga|unclassified Comamonadaceae|Limnohabitans	0050355 triphosphatase activity	None	None	IPR007899|IPR023577	IPR039013	IPR033469|IPR038186	None	None	NA	A0A1Y2QIE1|A0A257FXS8|A0A315EC71|A0A3C0KGQ3	A0A1Y2QIE1:4:177	GI:1190609695|EMBL-CDS:OSZ67302.1|GI:1232082635|EMBL-CDS:OYU30923.1|EMBL-CDS:PUE54478.1|EMBL-CDS:HAJ14191.1	2	#0000FF	#FF0000	4	Burkholderiales	Hydrogenophaga sp. IBVHS2.|Comamonadaceae bacterium PBBC2.|Limnohabitans parvus II-B4.|Comamonadaceae bacterium.	FALSE	None	None	PF01928|PF05235	Proteobacteria	FALSE	1	174|174|174	FAMILY	complete	A0A1Y2QIE1:4:177		Hydrogenophaga sp. IBVHS2|Comamonadaceae bacterium PBBC2|Limnohabitans parvus II-B4|Comamonadaceae bacterium	None	Bacteria	NA	1985170|2015581|1293052|1871071	TrEMBL
1	2906	None	None	Gammaproteobacteria	174	486	868	10846	CYTH domain-containing protein	None	Moraxellaceae	SAMN05421732_101339|B9T31_07565	Acinetobacter	0050355 triphosphatase activity	None	None	IPR023577	IPR039013	IPR033469	None	None	NA	A0A1G6GTX1|A0A2C9WTK2	A0A1G6GTX1:1:174	EMBL-CDS:SDB85363.1|GI:1191997263|EMBL-CDS:OTG86349.1	2	#0000FF	#FF0000	2	Pseudomonadales	Acinetobacter kookii.|Acinetobacter sp. ANC 4558.	FALSE	None	None	PF01928	Proteobacteria	FALSE	1	174	FAMILY	complete	A0A1G6GTX1:1:174		Acinetobacter kookii|Acinetobacter sp. ANC 4558	None	Bacteria	NA	1226327|1977876	TrEMBL
1	2908	None	None	Clostridia	174	202	868	10846	CYTH domain-containing protein	None	Clostridiaceae	ABT01_00925	Clostridium	0050355 triphosphatase activity	None	None	IPR023577	IPR039013	IPR033469	None	None	Terrabacteria group	A0A1E4LPL6	A0A1E4LPL6:2:175	GI:1064160546|EMBL-CDS:ODU58104.1	2	#0000FF	#FF0000	1	Clostridiales	Clostridium sp. SCN 57-10.	FALSE	None	None	PF01928	Firmicutes	FALSE	1	174	FAMILY	complete	A0A1E4LPL6:2:175		Clostridium sp. SCN 57-10	None	Bacteria	NA	1660094	TrEMBL
1	2910	None	None	Clostridia	174	197	868	10846	Uncharacterized conserved protein	None	Clostridiaceae	SAMEA3545390_01232	Butyricicoccus	0050355 triphosphatase activity	None	None	IPR023577	IPR039013	IPR033469	None	None	Terrabacteria group	A0A1C6BM95	A0A1C6BM95:21:194	EMBL-CDS:SCI85121.1	2	#0000FF	#FF0000	1	Clostridiales	uncultured Butyricicoccus sp.	FALSE	None	None	PF01928	Firmicutes	FALSE	1	174	FAMILY	complete	A0A1C6BM95:21:194		uncultured Butyricicoccus sp.	None	Bacteria	NA	1193532	TrEMBL
1	2916	None	None	Gammaproteobacteria	174	550|398	868	10846	Adenylate cyclase|Inorganic triphosphatase|Putative adenylate cyclase	None	Colwelliaceae|Enterobacteriaceae	CMT41_14430|MTCD1_02517|NCTC9045_00850|NCTC9081_01208	Colwellia|Escherichia	0050355 triphosphatase activity	Airways|Skin|Gastrointestinal tract|Not Specified|Urogenital tract	Facultative,Not Specified	IPR023577|IPR007899	IPR039013	IPR033469	None	com:CMT41_14430	NA	A0A0S2JLF6|A0A376WTP0	A0A0S2JLF6:39:212	GI:953007005|GI:953556322|EMBL-CDS:ALO36718.1|REFSEQ:WP_058028244.1|EMBL-CDS:STJ53029.1	2	#0000FF	#FF0000	2	Alteromonadales|Enterobacterales	Colwellia marinimaniae.|Colwellia sp. MT41.|Escherichia coli.	FALSE	None	None	PF01928	Proteobacteria	FALSE	1	174|174|174	FAMILY	complete	A0A0S2JLF6:39:212		Colwellia marinimaniae|Colwellia sp. MT41|Escherichia coli	None	Bacteria	NA	1513592|58049|562	TrEMBL
1	2928	None	None	Alphaproteobacteria	175	614	868	10846	CHAD domain-containing protein	None	Bradyrhizobiaceae	FXB38_14545	Bradyrhizobium	None	None	None	IPR007899|IPR023577	IPR039013	IPR033469|IPR038186	None	None	NA	A0A5S4WTK0	A0A5S4WTK0:93:267	EMBL-CDS:TYL84875.1	2	#0000FF	#FF0000	1	Rhizobiales	Bradyrhizobium cytisi.	FALSE	None	None	PF01928|PF05235	Proteobacteria	FALSE	1	175	FAMILY	complete	A0A5S4WTK0:93:267		Bradyrhizobium cytisi	None	Bacteria	NA	515489	TrEMBL
1	2929	None	None	Gammaproteobacteria	175	289	868	10846	Adenylate cyclase|CYTH domain-containing protein	None	Alteromonadaceae	A6779_16340|MS5N3_34200|MSSD14B_13010	Marinobacter	0050355 triphosphatase activity	None	None	IPR023577	IPR039013	IPR033469	None	None	NA	A0A5M3PTB1	A0A5M3PTB1:5:179	EMBL-CDS:GBO85969.1	2	#0000FF	#FF0000	1	Alteromonadales	Marinobacter adhaerens.|Marinobacter salsuginis.	FALSE	None	None	PF01928	Proteobacteria	FALSE	1	175|175	FAMILY	complete	A0A5M3PTB1:5:179		Marinobacter adhaerens|Marinobacter salsuginis	None	Bacteria	NA	1033846|418719	TrEMBL
1	2934	None	None	Gammaproteobacteria	175	505	868	10846	CYTH and CHAD domain-containing protein	None	Halieaceae	E4634_14295	Haliea	0050355 triphosphatase activity	None	None	IPR007899|IPR023577	IPR039013	IPR033469|IPR038186	None	None	NA	A0A4Z0LZU5	A0A4Z0LZU5:4:178	EMBL-CDS:TGD72687.1	2	#0000FF	#FF0000	1	Cellvibrionales	Haliea sp. SAOS-164.	FALSE	None	None	PF01928|PF05235	Proteobacteria	FALSE	1	175	FAMILY	complete	A0A4Z0LZU5:4:178		Haliea sp. SAOS-164	None	Bacteria	NA	2562682	TrEMBL
1	2941	None	None	Gammaproteobacteria	175	367	868	10846	Adenylate cyclase|CYTH domain-containing protein	None	Succinivibrionaceae	BN779_00070|DBY31_02865	Succinatimonas|Succinivibrio	0050355 triphosphatase activity	None	None	IPR023577	IPR039013	IPR033469	None	None	NA	A0A316SK39	A0A316SK39:3:177	EMBL-CDS:PWM82832.1	2	#0000FF	#FF0000	1	Aeromonadales	Succinatimonas sp. CAG:777.|Succinivibrio sp.	FALSE	None	None	PF01928	Proteobacteria	FALSE	1	175	FAMILY	complete	A0A316SK39:3:177		Succinatimonas sp. CAG:777|Succinivibrio sp.	None	Bacteria	NA	1262974|2053619	TrEMBL
1	2942	None	None	Alphaproteobacteria	175	504|507	868	10846	Uncharacterized protein|CHAD domain-containing protein	None	Sphingomonadaceae	DI568_10065|FJQ54_03970	Sphingomonas|Sandaracinobacter	0050355 triphosphatase activity	None	None	IPR007899|IPR023577	IPR039013	IPR033469|IPR038186	None	None	NA	A0A2W6VGL4|A0A501XTV8	A0A2W6VGL4:5:179	EMBL-CDS:PZU47427.1|EMBL-CDS:TPE64000.1	2	#0000FF	#FF0000	2	Sphingomonadales	Sphingomonas sp.|Sandaracinobacter sp. PAMC 28131.	FALSE	None	None	PF01928|PF05235	Proteobacteria	FALSE	1	175|175	FAMILY	complete	A0A2W6VGL4:5:179		Sphingomonas sp.|Sandaracinobacter sp. PAMC 28131	None	Bacteria	NA	28214|1715348	TrEMBL
1	2944	None	None	Betaproteobacteria	175	244|204|205	868	10846	CYTH domain-containing protein	None	Comamonadaceae	C5F52_09385|B9Z33_02060|B9Z48_10750	Limnohabitans	0050355 triphosphatase activity	None	None	IPR023577	IPR039013	IPR033469	None	None	NA	A0A2S7JTX1|A0A315AXE7|A0A315CJ92	A0A2S7JTX1:42:216	EMBL-CDS:PQA83636.1|EMBL-CDS:PUE12348.1|EMBL-CDS:PUE15757.1	2	#0000FF	#FF0000	3	Burkholderiales	Limnohabitans sp. TS-CS-82.|Limnohabitans sp. T6-20.|Limnohabitans sp. WS1.	FALSE	None	None	PF01928	Proteobacteria	FALSE	1	175|175|175	FAMILY	complete	A0A2S7JTX1:42:216		Limnohabitans sp. TS-CS-82|Limnohabitans sp. T6-20|Limnohabitans sp. WS1	None	Bacteria	NA	2094193|1100725|1100726	TrEMBL
1	2948	None	None	Betaproteobacteria	175	434	868	10846	CYTH domain-containing protein	None	NA	CBC01_09155	NA	0050355 triphosphatase activity	None	None	IPR023577	IPR039013	IPR033469	None	None	NA	A0A1Z8QC73	A0A1Z8QC73:20:194	GI:1200272887|EMBL-CDS:OUT95597.1	2	#0000FF	#FF0000	1	unclassified Betaproteobacteri	Betaproteobacteria bacterium TMED41.	FALSE	None	None	PF01928	Proteobacteria	FALSE	1	175	FAMILY	complete	A0A1Z8QC73:20:194		Betaproteobacteria bacterium TMED41	None	Bacteria	NA	1986668	TrEMBL
1	2950	None	None	unclassified Chloroflexi|Anaerolineae	175	219|629	868	10846	CYTH domain protein|Uncharacterized protein	None	NA|Anaerolineaceae	BWY10_02574|B6I35_03610|DRI81_00215	NA|unclassified Anaerolineaceae	None	None	None	IPR023577|IPR007899	None	IPR033469|IPR038186	None	None	Terrabacteria group	A0A1V5YAB7|A0A497BI41	A0A1V5YAB7:2:176	EMBL-CDS:OQB24840.1|EMBL-CDS:RLC82276.1|EMBL-CDS:RLC87603.1	2	#0000FF	#FF0000	2	NA|Anaerolineales	Chloroflexi bacterium ADurb.Bin180.|Anaerolineaceae bacterium 4572_32.2.|Chloroflexi bacterium.	FALSE	None	None	PF01928|PF05235|PF13384	Chloroflexi	FALSE	1	175|175	FAMILY	complete	A0A1V5YAB7:2:176		Chloroflexi bacterium ADurb.Bin180|Anaerolineaceae bacterium 4572_32.2|Chloroflexi bacterium	None	Bacteria	NA	1852857|1971624|2026724	TrEMBL
1	2951	None	None	Betaproteobacteria	175	504	868	10846	Uncharacterized protein	None	Alcaligenaceae	PAEH1_06305	Paenalcaligenes	0050355 triphosphatase activity	None	None	IPR007899|IPR023577	IPR039013	IPR033469|IPR038186	None	phn:PAEH1_06305	NA	A0A1U9JZP0	A0A1U9JZP0:1:175	GI:1148965156|EMBL-CDS:AQS51260.1	2	#0000FF	#FF0000	1	Burkholderiales	Paenalcaligenes hominis.	FALSE	None	None	PF01928|PF05235	Proteobacteria	FALSE	1	175	FAMILY	complete	A0A1U9JZP0:1:175		Paenalcaligenes hominis	None	Bacteria	NA	643674	TrEMBL
1	2953	None	None	Gammaproteobacteria	175	486	868	10846	CYTH and CHAD domain-containing protein|Inorganic triphosphatase YgiF| contains CYTH and CHAD domains|Uncharacterized protein|CYTH domain protein	None	Moraxellaceae	B9T38_03825|E0H88_00920|SAMN05421732_101340|KPC_2524	Acinetobacter	0050355 triphosphatase activity	None	None	IPR007899|IPR023577	IPR039013	IPR033469|IPR038186	None	None	NA	A0A1G6GTT5|A0A2U3N0Y1	A0A1G6GTT5:1:175	EMBL-CDS:SDB85374.1|EMBL-CDS:SPL71346.1	2	#0000FF	#FF0000	2	Pseudomonadales	Acinetobacter kookii.|Acinetobacter sp. ANC 4216.|Acinetobacter sp. ANC 4218.|Acinetobacter sp. KPC-SM-21.	FALSE	None	None	PF01928|PF05235	Proteobacteria	FALSE	1	175	FAMILY	complete	A0A1G6GTT5:1:175		Acinetobacter kookii|Acinetobacter sp. ANC 4216|Acinetobacter sp. ANC 4218|Acinetobacter sp. KPC-SM-21	None	Bacteria	NA	1226327|1977880|2529840|2126983	TrEMBL
1	2954	None	None	Alphaproteobacteria	175	516	868	10846	CHAD domain-containing protein	None	unclassified Rhodospirill	A3G18_04085	NA	None	None	None	IPR007899|IPR023577	None	IPR033469|IPR038186	None	None	NA	A0A1G3IDW1	A0A1G3IDW1:8:182	GI:1088441811|EMBL-CDS:OHC78701.1	2	#0000FF	#FF0000	1	Rhodospirillales	Rhodospirillales bacterium RIFCSPLOWO2_12_FULL_58_28.	FALSE	None	None	PF01928|PF05235	Proteobacteria	FALSE	1	175	FAMILY	complete	A0A1G3IDW1:8:182		Rhodospirillales bacterium RIFCSPLOWO2_12_FULL_58_	None	Bacteria	NA	1802022	TrEMBL
1	2959	None	None	Alphaproteobacteria	175	504	868	10846	Uncharacterized protein	None	Bradyrhizobiaceae	CQ14_06485|LMTR13_31015|BSZ19_22055	Bradyrhizobium	0050355 triphosphatase activity	None	None	IPR007899|IPR023577	IPR039013	IPR033469|IPR038186	None	bic:LMTR13_31015	NA	A0A1B1UMJ7|A0A1Y2JNG6	A0A1B1UMJ7:4:178	GI:1046585494|GI:1047376535|EMBL-CDS:ANW03915.1|REFSEQ:WP_065731079.1|GI:1185512348|EMBL-CDS:OSJ31571.1	2	#0000FF	#FF0000	2	Rhizobiales	Bradyrhizobium icense.|Bradyrhizobium lablabi.|Bradyrhizobium japonicum.	False|True	None	None	PF01928|PF05235	Proteobacteria	FALSE	1	175	FAMILY	complete	A0A1B1UMJ7:4:178		Bradyrhizobium icense|Bradyrhizobium lablabi|Bradyrhizobium japonicum	None	Bacteria	NA	1274631|722472|375	TrEMBL
1	2961	None	None	Alphaproteobacteria	175	513	868	10846	CHAD domain containing protein	None	Methylobacteriaceae	AX289_32185|Mpop_5441	Methylorubrum	0050355 triphosphatase activity	None	None	IPR007899|IPR023577	IPR039013	IPR033469|IPR038186	None	mpo:Mpop_5441	NA	A0A160PPF2	A0A160PPF2:5:179	GI:1024846185|GI:501432490|GI:1027984970|EMBL-CDS:BAU94060.1|EMBL-CDS:OAH40196.1|REFSEQ:WP_012457151.1	2	#0000FF	#FF0000	1	Rhizobiales	Methylorubrum populi (strain ATCC BAA-705 / NCIMB 13946 / BJ001)|Methylorubrum populi.	FALSE	None	None	PF01928|PF05235	Proteobacteria	FALSE	1	175	FAMILY	complete	A0A160PPF2:5:179		Methylorubrum populi|Methylorubrum populi BJ001	None	Bacteria	NA	223967|441620	TrEMBL
1	2966	None	None	Gammaproteobacteria	175	183	868	10846	Adenylate cyclase	None	Morganellaceae	UA45_22100	Morganella	0050355 triphosphatase activity	Airways|Skin|Gastrointestinal tract	Aerobe,Not Specified	IPR023577	IPR039013	IPR033469	None	None	NA	A0A0D8L4F8	A0A0D8L4F8:4:178	GI:767051097|EMBL-CDS:KJF75748.1	2	#0000FF	#FF0000	1	Enterobacterales	Morganella morganii	FALSE	fig|582.24.peg.7033	None	PF01928	Proteobacteria	FALSE	1	175	FAMILY	fragment	A0A0D8L4F8:4:178		Morganella morganii	None	Bacteria	NA	582	TrEMBL
1	2970	None	None	Gammaproteobacteria	175	534	868	10846	Adenylate cyclase	None	Colwelliaceae	GAB14E_4010	Colwellia	0050355 triphosphatase activity	None	None	IPR023577	IPR039013	IPR033469	None	None	NA	A0A099KE32	A0A099KE32:38:212	GI:694335897|GI:696551253|EMBL-CDS:KGJ89014.1|REFSEQ:WP_033083934.1	2	#0000FF	#FF0000	1	Alteromonadales	Colwellia psychrerythraea	FALSE	fig|28229.3.peg.3981	None	PF01928	Proteobacteria	FALSE	1	175	FAMILY	complete	A0A099KE32:38:212		Colwellia psychrerythraea	None	Bacteria	NA	28229	TrEMBL
1	2972	None	None	Gammaproteobacteria	176	485	868	10846	CYTH domain-containing protein	None	Moraxellaceae	F945_01115	Acinetobacter	0050355 triphosphatase activity	None	None	IPR023577	IPR039013	IPR033469	None	None	NA	S3N7B4	S3N7B4:1:176	GI:514967235|GI:514095893|EMBL-CDS:EPF75895.1|REFSEQ:WP_016655533.1	2	#0000FF	#FF0000	1	Pseudomonadales	Acinetobacter rudis CIP 110305.	FALSE	fig|421052.3.peg.1096	None	PF01928	Proteobacteria	FALSE	1	176	FAMILY	complete	S3N7B4:1:176		Acinetobacter rudis CIP 110305	421052.F945_01115	Bacteria	NA	421052	TrEMBL
1	2987	None	None	Gammaproteobacteria	176	361	868	10846	CYTH domain-containing protein	None	Succinivibrionaceae	DCR21_05715	unclassified Succinivibrionaceae	0050355 triphosphatase activity	None	None	IPR023577	IPR039013	IPR033469	None	None	NA	A0A348YMQ0	A0A348YMQ0:3:178	EMBL-CDS:HAR80312.1	2	#0000FF	#FF0000	1	Aeromonadales	Succinivibrionaceae bacterium.	FALSE	None	None	PF01928	Proteobacteria	FALSE	1	176	FAMILY	complete	A0A348YMQ0:3:178		Succinivibrionaceae bacterium	None	Bacteria	NA	2053620	TrEMBL
1	2988	None	None	Gammaproteobacteria	176	313	868	10846	CYTH domain-containing protein	None	Oceanospirillaceae	DFP75_11233|DFP77_10336	Marinomonas	0050355 triphosphatase activity	None	None	IPR023577	IPR039013	IPR033469	None	None	NA	A0A318UPL1	A0A318UPL1:26:201	EMBL-CDS:PYF78342.1	2	#0000FF	#FF0000	1	Oceanospirillales	Marinomonas alcarazii.|Marinomonas foliarum.	FALSE	None	None	PF01928	Proteobacteria	FALSE	1	176	FAMILY	complete	A0A318UPL1:26:201		Marinomonas alcarazii|Marinomonas foliarum	None	Bacteria	NA	491949|491950	TrEMBL
1	2989	None	None	Alphaproteobacteria	176	437	868	10846	Uncharacterized protein	None	unclassified Rhizobiales	DLM68_19360	NA	0050355 triphosphatase activity	None	None	IPR007899|IPR023577	IPR039013	IPR033469|IPR038186	None	None	NA	A0A2W5Z5J7	A0A2W5Z5J7:4:179	EMBL-CDS:PZR80580.1	2	#0000FF	#FF0000	1	Rhizobiales	Rhizobiales bacterium.	FALSE	None	None	PF01928|PF05235	Proteobacteria	FALSE	1	176	FAMILY	fragment	A0A2W5Z5J7:4:179		Rhizobiales bacterium	None	Bacteria	NA	1909294	TrEMBL
1	2990	None	None	Alphaproteobacteria	176	498	868	10846	Uncharacterized protein	None	Rhizobiaceae	C3941_11820	Kaistia	0050355 triphosphatase activity	None	None	IPR007899|IPR023577	IPR039013	IPR033469|IPR038186	None	None	NA	A0A2S5TXW1	A0A2S5TXW1:14:189	EMBL-CDS:PPE79774.1	2	#0000FF	#FF0000	1	Rhizobiales	Kaistia algarum.	FALSE	None	None	PF01928|PF05235	Proteobacteria	FALSE	1	176	FAMILY	complete	A0A2S5TXW1:14:189		Kaistia algarum	None	Bacteria	NA	2083279	TrEMBL
1	2991	None	None	Betaproteobacteria	176	546	868	10846	Inorganic triphosphatase	None	Comamonadaceae	C1704_00780	Zhizhongheella	0050355 triphosphatase activity	None	None	IPR007899|IPR023577	IPR039013	IPR033469|IPR038186	None	None	NA	A0A2S5SZ51	A0A2S5SZ51:49:224	EMBL-CDS:PPE68045.1	2	#0000FF	#FF0000	1	Burkholderiales	Zhizhongheella caldifontis.	FALSE	None	None	PF01928|PF05235	Proteobacteria	FALSE	1	176	FAMILY	complete	A0A2S5SZ51:49:224		Zhizhongheella caldifontis	None	Bacteria	NA	1452508	TrEMBL
1	2994	None	None	Gammaproteobacteria	176	288	868	10846	CYTH domain-containing protein	None	NA	CMD54_02395|DCQ47_00065|CMD87_01785|DEF72_00785	NA	0050355 triphosphatase activity	None	None	IPR023577	IPR039013	IPR033469	None	None	NA	A0A2E9P433|A0A359BCL7	A0A2E9P433:10:185	EMBL-CDS:MBU28949.1|EMBL-CDS:HBX25943.1	2	#0000FF	#FF0000	2	unclassified Gammaproteobacter	Gammaproteobacteria bacterium.	FALSE	None	None	PF01928	Proteobacteria	FALSE	1	176	FAMILY	complete	A0A2E9P433:10:185		Gammaproteobacteria bacterium	None	Bacteria	NA	1913989	TrEMBL
1	3001	None	None	Alphaproteobacteria	176	511|490	868	10846	Inorganic triphosphatase YgiF| contains CYTH and CHAD domains|Inorganic triphosphatase	None	Acetobacteraceae|Caulobacteraceae	SAMN02745194_04074|DJ018_04740	Roseomonas|Phenylobacterium	0050355 triphosphatase activity	None	None	IPR007899|IPR023577	IPR039013	IPR033469|IPR038186	None	None	NA	A0A1M6PE47|A0A328AWM5	A0A1M6PE47:11:186	GI:1120271862|EMBL-CDS:SHK06191.1|EMBL-CDS:RAK57258.1	2	#0000FF	#FF0000	2	Rhodospirillales|Caulobacterales	Roseomonas rosea.|Phenylobacterium deserti.	FALSE	None	None	PF01928|PF05235	Proteobacteria	FALSE	1	176|176	FAMILY	complete	A0A1M6PE47:11:186		Roseomonas rosea|Phenylobacterium deserti	None	Bacteria	NA	198092|1914756	TrEMBL
1	3002	None	None	Alphaproteobacteria	176	604|611	868	10846	Inorganic triphosphatase YgiF| contains CYTH and CHAD domains|CHAD domain-containing protein	None	Bradyrhizobiaceae	SAMN05216525_1053|FXB40_15795	Bradyrhizobium	0050355 triphosphatase activity	None	None	IPR007899|IPR023577	IPR039013	IPR033469|IPR038186	None	None	NA	A0A1I3FUD0|A0A5D3KFI6	A0A1I3FUD0:82:257	EMBL-CDS:SFI14836.1|EMBL-CDS:TYL95197.1	2	#0000FF	#FF0000	2	Rhizobiales	Bradyrhizobium sp. Gha.|Bradyrhizobium rifense.	FALSE	None	None	PF01928|PF05235	Proteobacteria	FALSE	1	176|176	FAMILY	complete	A0A1I3FUD0:82:257		Bradyrhizobium sp. Gha|Bradyrhizobium rifense	None	Bacteria	NA	1855318|515499	TrEMBL
1	3003	None	None	Alphaproteobacteria	176	518	868	10846	Inorganic triphosphatase YgiF| contains CYTH and CHAD domains|Uncharacterized protein	None	Rhodobacteraceae	IT41_00455|SAMN04487972_102267	Paracoccus	None	None	None	IPR007899|IPR023577	None	IPR033469|IPR038186	None	None	NA	A0A1I0SRQ6	A0A1I0SRQ6:11:186	EMBL-CDS:SFA42200.1	2	#0000FF	#FF0000	1	Rhodobacterales	Paracoccus halophilus.	FALSE	None	None	PF01928|PF05235	Proteobacteria	FALSE	1	176|176	FAMILY	complete	A0A1I0SRQ6:11:186		Paracoccus halophilus	376733.IT41_00455	Bacteria	NA	376733	TrEMBL
1	3010	None	None	Gammaproteobacteria	176	312|319|535	868	10846	CYTH domain-containing protein|Uncharacterized protein	None	Orbaceae|Colwelliaceae	A9G12_09450|A9G31_01220|A9G35_12450|A9G43_03505|CXF71_19195	Gilliamella|Colwellia	0050355 triphosphatase activity	None	None	IPR023577	IPR039013	IPR033469	None	None	NA	A0A1B9JZL7|A0A1B9M9X1|A0A2N1I467	A0A1B9JZL7:37:212	GI:1045580379|GI:1046167842|EMBL-CDS:OCG03127.1|REFSEQ:WP_065564594.1|GI:1046293891|GI:1045628420|EMBL-CDS:OCG49223.1|REFSEQ:WP_065635553.1|EMBL-CDS:PKI12851.1	2	#0000FF	#FF0000	3	Orbales|Alteromonadales	Gilliamella apicola.|Colwellia sp. 12G3.	FALSE	None	None	PF01928	Proteobacteria	FALSE	1	176|176|176	FAMILY	complete	A0A1B9JZL7:37:212		Gilliamella apicola|Colwellia sp. 12G3	None	Bacteria	NA	1196095|2058299	TrEMBL
1	3014	None	None	Gammaproteobacteria	176	287	868	10846	Adenylate cyclase|CYTH domain-containing protein	None	Alteromonadaceae	ACP86_13275|C9974_09610|C9993_01685|CMG85_06945|DC045_13395|DXI23_16905|KYE_04671|SAMN04487869_11413|FMN52_05170|C7963_108101|EDB94_3888|HP15_433|SAMN04487880_2354|SAMN04487881_3557	Marinobacter	0050355 triphosphatase activity	None	None	IPR023577	IPR039013	IPR033469	None	mari:ACP86_13275|mad:HP15_433	NA	A0A0K1UB85|A0A5D0VSE7|E4PMR9	A0A0K1UB85:3:178	GI:914751047|GI:921168550|EMBL-CDS:AKV97051.1|REFSEQ:WP_053114324.1|EMBL-CDS:TYC60378.1|GI:311693324|EMBL-CDS:ADP96197.1	2	#0000FF	#FF0000	3	Alteromonadales	Marinobacter adhaerens.|Marinobacter flavimaris.|Marinobacter manganoxydans MnI7-9.|Marinobacter sp.|Marinobacter sp. B9-2.|Marinobacter sp. CP1.|Marinobacter sp. DSM 26671.|Marinobacter sp. Z-F4-2.|Marinobacter sp. BW6.|Marinobacter adhaerens (strain DSM 23420 / HP15)|Marinobacter sp. 3-2.|Marinobacter sp. PT19DW.|Marinobacter sp. es.042.|Marinobacter sp. es.048.	False|True	fig|1094979.3.peg.895|fig|1671721.3.peg.2744|fig|225937.3.peg.436	None	PF01928	Proteobacteria	FALSE	1	176	FAMILY	complete	A0A0K1UB85:3:178		Marinobacter adhaerens|Marinobacter flavimaris|Marinobacter manganoxydans MnI7-9|Marinobacter sp.|Marinobacter sp. B9-2|Marinobacter sp. CP1|Marinobacter sp. DSM 26671|Marinobacter sp. Z-F4-2|Marinobacter sp. BW6|Marinobacter adhaerens HP15|Marinobacter sp. 3-2|Marinobacter sp. PT19DW|Marinobacter sp. es.042|Marinobacter sp. es.048	None	Bacteria	NA	1033846|1094979|1671721|1761793|2137198|2137199|262076|50741|2592624|1761794|1761795|2135610|225937|2485141	TrEMBL
1	3017	None	None	Gammaproteobacteria|Betaproteobacteria|Alphaproteobacteria	176	205|204|300|296|299|203|529|340	868	10846	CYTH domain-containing protein|CYTH domain protein|Adenylate cyclase|Inorganic triphosphatase YgiF	None	NA|Comamonadaceae|Halomonadaceae|Roseiarcaceae	GY26_05575|L63ED372_02301|BTW07_07265|BTW08_10335|BC443_17170|CMN25_19805|H663_013820|B9Z52_14005|DFR50_11545|F0A16_19220	NA|Limnohabitans|Salinicola|Roseiarcus	0050355 triphosphatase activity	None	None	IPR023577|IPR007899	IPR039013	IPR033469|IPR038186	None	lih:L63ED372_02301	NA	A0A086D602|A0A0N7J8Y7|A0A1Q8ST34|A0A1Q8T250|A0A1S2DI38|A0A2D8P2I0|A0A2T7UBK1|A0A315DKR4|A0A366FBC2|A0A640W7D1	A0A086D602:4:179	GI:917289013|GI:671422060|EMBL-CDS:KFF49866.1|REFSEQ:WP_051895725.1|GI:1011511655|GI:941919711|EMBL-CDS:ALK89504.1|REFSEQ:WP_062406064.1|GI:1130339952|GI:1128282466|EMBL-CDS:OLO04609.1|GI:1128286491|GI:1130327565|EMBL-CDS:OLO07757.1|GI:1095600673|GI:1098548713|EMBL-CDS:OHZ03360.1|EMBL-CDS:MAM59560.1|GI:921226114|EMBL-CDS:PVE42095.1|REFSEQ:WP_053171007.1|EMBL-CDS:PUE28907.1|EMBL-CDS:RBP11938.1|EMB…	2	#0000FF	#FF0000	10	unclassified Gammaproteobacter|Burkholderiales|Oceanospirillales|Rhizobiales	Gammaproteobacteria bacterium MFB021.|Limnohabitans sp. 63ED37-2.|Salinicola socius.|Salinicola sp. MH3R3-1.|Salinicola sp. MIT1003.|Salinicola sp.|Limnohabitans planktonicus II-D5.|Limnohabitans sp. Jir72.|Roseiarcus fermentans.|Salinicola sp. L3.	FALSE	fig|1678128.3.peg.2290	None	PF01928|PF05235	Proteobacteria	FALSE	1	176|176|176|176|176|176|176|176	FAMILY	fragment|complete	A0A086D602:4:179		Gammaproteobacteria bacterium MFB021|Limnohabitans sp. 63ED37-2|Salinicola socius|Salinicola sp. MH3R3-1|Salinicola sp. MIT1003|Salinicola sp.|Limnohabitans planktonicus II-D5|Limnohabitans sp. Jir72|Roseiarcus fermentans|Salinicola sp. L3	1492922.GY26_05575	Bacteria	NA	1492922|1678128|404433|1928762|1882734|1978524|1293045|1977909|1473586|2606937	TrEMBL
1	3025	None	None	Gammaproteobacteria	177	314	868	10846	Adenylate cyclase	None	Oceanospirillaceae	Marme_0878	Marinomonas	0050355 triphosphatase activity	None	None	IPR023577	IPR039013	IPR033469	None	mme:Marme_0878	NA	F2K3Q4	F2K3Q4:4:180	GI:503425397|GI:326544933|EMBL-CDS:ADZ90153.1|REFSEQ:WP_013660058.1	2	#0000FF	#FF0000	1	Oceanospirillales	Marinomonas mediterranea (strain ATCC 700492 / JCM 21426 / NBRC 103028 /MMB-1)	FALSE	fig|717774.3.peg.919	None	PF01928	Proteobacteria	FALSE	1	177	FAMILY	complete	F2K3Q4:4:180		Marinomonas mediterranea MMB-1	717774.Marme_0878	Bacteria	NA	717774	TrEMBL
1	3029	None	None	Alphaproteobacteria	177	564	868	10846	CHAD domain-containing protein	None	Methylocystaceae	EK403_17155	Hansschlegelia	0050355 triphosphatase activity	None	None	IPR007899|IPR023577	IPR039013	IPR033469|IPR038186	None	None	NA	A0A4V1KID2	A0A4V1KID2:58:234	EMBL-CDS:RXF70282.1	2	#0000FF	#FF0000	1	Rhizobiales	Hansschlegelia zhihuaiae.	FALSE	None	None	PF01928|PF05235	Proteobacteria	FALSE	1	177	FAMILY	complete	A0A4V1KID2:58:234		Hansschlegelia zhihuaiae	None	Bacteria	NA	405005	TrEMBL
1	3030	None	None	Gammaproteobacteria	177	488	868	10846	CHAD domain-containing protein	None	Moraxellaceae	E0H78_02145	Acinetobacter	None	None	None	IPR007899|IPR023577	None	IPR033469|IPR038186	None	None	NA	A0A4R0D6W6	A0A4R0D6W6:1:177	EMBL-CDS:TCB13428.1	2	#0000FF	#FF0000	1	Pseudomonadales	Acinetobacter sp. ANC 4641.	FALSE	None	None	PF01928|PF05235	Proteobacteria	FALSE	1	177	FAMILY	complete	A0A4R0D6W6:1:177		Acinetobacter sp. ANC 4641	None	Bacteria	NA	2529847	TrEMBL
1	3033	None	None	Alphaproteobacteria	177	510	868	10846	CHAD domain-containing protein	None	Acetobacteraceae	D3874_18615	Oleomonas	0050355 triphosphatase activity	None	None	IPR007899|IPR023577	IPR039013	IPR033469|IPR038186	None	None	NA	A0A418WFI4	A0A418WFI4:4:180	EMBL-CDS:RJF88752.1	2	#0000FF	#FF0000	1	Rhodospirillales	Oleomonas sp. K1W22B-8.	FALSE	None	None	PF01928|PF05235	Proteobacteria	FALSE	1	177	FAMILY	complete	A0A418WFI4:4:180		Oleomonas sp. K1W22B-8	None	Bacteria	NA	2320859	TrEMBL
1	3034	None	None	Gammaproteobacteria	177	309	868	10846	CYTH domain-containing protein	None	Hahellaceae	ENC22_04330	Hahella	0050355 triphosphatase activity	None	None	IPR023577	IPR039013	IPR033469	None	hahe:ENC22_04330	NA	A0A3T0VGX2	A0A3T0VGX2:1:177	GI:1553254503|EMBL-CDS:AZZ90460.1	2	#0000FF	#FF0000	1	Oceanospirillales	Hahella sp. KA22.	FALSE	None	None	PF01928	Proteobacteria	FALSE	1	177	FAMILY	complete	A0A3T0VGX2:1:177		Hahella sp. KA22	None	Bacteria	NA	1628392	TrEMBL
1	3035	None	None	Alphaproteobacteria	177	525	868	10846	CYTH and CHAD domain-containing protein	None	Phyllobacteriaceae	EJC49_14240	Mesorhizobium	0050355 triphosphatase activity	None	None	IPR007899|IPR023577	IPR039013	IPR033469|IPR038186	None	None	NA	A0A3R9ZZW2	A0A3R9ZZW2:15:191	EMBL-CDS:RST85697.1	2	#0000FF	#FF0000	1	Rhizobiales	Mesorhizobium carbonis.	FALSE	None	None	PF01928|PF05235	Proteobacteria	FALSE	1	177	FAMILY	complete	A0A3R9ZZW2:15:191		Mesorhizobium carbonis	None	Bacteria	NA	2495581	TrEMBL
1	3036	None	None	Gammaproteobacteria	177	279	868	10846	CYTH domain-containing protein	None	Alteromonadaceae	EB809_07180	Marinobacter	0050355 triphosphatase activity	None	None	IPR023577	IPR039013	IPR033469	None	None	NA	A0A3N2QZJ5	A0A3N2QZJ5:3:179	EMBL-CDS:ROU00568.1	2	#0000FF	#FF0000	1	Alteromonadales	Marinobacter sp. R17.	FALSE	None	None	PF01928	Proteobacteria	FALSE	1	177	FAMILY	complete	A0A3N2QZJ5:3:179		Marinobacter sp. R17	None	Bacteria	NA	2484250	TrEMBL
1	3048	None	None	Alphaproteobacteria	177	503|502|504	868	10846	Uncharacterized protein|Putative Adenylate cyclase|Inorganic triphosphatase YgiF|Putative adenylate cyclase	None	Rhodospirillaceae|Methylocystaceae	BGO92_02945|CJ014_01150|KL86PLE_100605|C8K29_105185|MGMSRv2__1987|mgI375	Magnetospirillum|Pleomorphomonas	0050355 triphosphatase activity	None	None	IPR007899|IPR023577	IPR039013	IPR033469|IPR038186	None	mgy:MGMSRv2__1987	NA	A0A1M3LZH8|A0A2G9X2Z0|A0A4R8FF06|V6F1C7	A0A1M3LZH8:4:180	GI:1113517786|EMBL-CDS:OJX78344.1|EMBL-CDS:PIP00741.1|EMBL-CDS:TDX24484.1|GI:566555983|EMBL-CDS:CDK99202.1	2	#0000FF	#FF0000	4	Rhodospirillales|Rhizobiales	Magnetospirillum sp. 64-120.|Pleomorphomonas carboxyditropha.|uncultured Pleomorphomonas sp.|Pleomorphomonas sp. CF100.|Magnetospirillum gryphiswaldense (strain DSM 6361 / JCM 21280 / NBRC 15271/ MSR-1)|Magnetospirillum gryphiswaldense.	FALSE	None	None	PF01928|PF05235	Proteobacteria	FALSE	1	177|177|177|177	FAMILY	complete	A0A1M3LZH8:4:180		Magnetospirillum sp. 64-120|Pleomorphomonas carboxyditropha|uncultured Pleomorphomonas sp.|Pleomorphomonas sp. CF100|Magnetospirillum gryphiswaldense|Magnetospirillum gryphiswaldense MSR-1	1430440.MGMSRv2_1987	Bacteria	NA	1895778|2023338|442121|2135722|431944|55518	TrEMBL
1	3053	None	None	Gammaproteobacteria	177	319	868	10846	Triphosphatase	None	Orbaceae	GA0061080_104812	Gilliamella	0050355 triphosphatase activity	None	None	IPR023577	IPR039013	IPR033469	None	None	NA	A0A1C4CT15	A0A1C4CT15:39:215	EMBL-CDS:SCC22305.1	2	#0000FF	#FF0000	1	Orbales	Gilliamella intestini.	FALSE	None	None	PF01928	Proteobacteria	FALSE	1	177	FAMILY	complete	A0A1C4CT15:39:215		Gilliamella intestini	None	Bacteria	NA	1798183	TrEMBL
1	3055	None	None	Stenosarchaea group	177	416	868	10846	CYTH domain-containing protein	None	Methanosarcinaceae	AWU59_589	Methanolobus	None	None	None	IPR003607|IPR023577	None	IPR033469	None	None	NA	A0A139CT19	A0A139CT19:2:178	GI:1001923810|EMBL-CDS:KXS44311.1	2	#0000FF	#FF0000	1	Methanosarcinales	Methanolobus sp. T82-4.	FALSE	None	None	PF01928	Euryarchaeota	FALSE	1	177	FAMILY	complete	A0A139CT19:2:178		Methanolobus sp. T82-4	None	Archaea	NA	1794908	TrEMBL
1	3056	None	None	Betaproteobacteria	177	524|502|217|515|508|613|374|553	868	10846	Uncharacterized protein|CHAD domain protein|Adenylate cyclase|CYTH domain-containing protein|Inorganic triphosphatase|CHAD domain-containing protein	None	Comamonadaceae|unclassified Nitrosomonad|Burkholderiaceae|NA|unclassified Burkholderia|Gallionellaceae	ASE11_24100|BSY239_114|A2061_10190|FGG12_20870|SAMN05216321_113168|BN948_04957|Q5W_18900|CVU22_10065|DCF26_15095|C4535_05550|A2063_04855|DFK12_04605	Hydrogenophaga|NA|Cupriavidus|unclassified Comamonadaceae|unclassified Gallionellaceae	0050355 triphosphatase activity	None	None	IPR007899|IPR023577	IPR039013	IPR033469|IPR038186	None	hyr:BSY239_114|hyb:Q5W_18900	NA	A0A0T2Z4M6|A0A1B3M008|A0A1G0CW81|A0A1I1QLL6|A0A1L1PKH8|A0A2N2TKT9|A0A2W4U093|A0A3A4RJS3|A0A3D2FFN2	A0A0T2Z4M6:3:179	GI:946154159|GI:947605914|EMBL-CDS:KRC06135.1|REFSEQ:WP_056269080.1|GI:1059493311|GI:1059964417|EMBL-CDS:AOF86427.1|REFSEQ:WP_069045124.1|GI:1085094309|EMBL-CDS:OGS92876.1|EMBL-CDS:SFD20163.1|GI:497205611|EMBL-CDS:CDN90512.1|REFSEQ:WP_009519873.1|EMBL-CDS:PKO68078.1|EMBL-CDS:PZO14453.1|EMBL-CDS:RJP70032.1|EMBL-CDS:HCI13243.1	2	#0000FF	#FF0000	9	Burkholderiales|Nitrosomonadales|unclassified Betaproteobacteri	Hydrogenophaga sp. Root209.|Hydrogenophaga sp. RAC07.|Gallionellales bacterium GWA2_59_43.|Cupriavidus campinensis.|Cupriavidus sp. OV038.|Hydrogenophaga intermedia.|Hydrogenophaga sp. PBC.|Betaproteobacteria bacterium HGW-Betaproteobacteria-16.|Burkholderiales bacterium.|Comamonadaceae bacterium.|Gallionellaceae bacterium.|Gallionellales bacterium GWA2_60_142.	FALSE	fig|1842537.3.peg.118|fig|795665.3.peg.4099	None	PF01928|PF05235	Proteobacteria	FALSE	1	177|177|177|177|177|177|177|177|177|177	FAMILY	complete|fragment	A0A0T2Z4M6:3:179		Hydrogenophaga sp. Root209|Hydrogenophaga sp. RAC07|Gallionellales bacterium GWA2_59_43|Cupriavidus campinensis|Cupriavidus sp. OV038|Hydrogenophaga intermedia|Hydrogenophaga sp. PBC|Betaproteobacteria bacterium HGW-Betaproteobacteri|Burkholderiales bacterium|Comamonadaceae bacterium|Gallionellaceae bacterium|Gallionellales bacterium GWA2_60_142	None	Bacteria	NA	1736490|1842537|1798245|151783|1855313|65786|795665|2013707|1891238|1871071|1798246|2052162	TrEMBL
1	3059	None	None	Gammaproteobacteria|Betaproteobacteria|NA	177	486|485|488	868	10846	CYTH domain-containing protein|Adenylate cyclase|CHAD domain-containing protein|CYTH domain protein	None	Moraxellaceae|NA|Neisseriaceae	AOY20_10220|AMD27_05420|AY606_02460|AY608_12450|B9T23_12555|B9T24_10205|B9T25_09945|B9T26_13740|B9T29_11210|B9T30_08660|B9T38_03820|E0409_04540|E0H80_05865|E0H83_05480|E0H84_05100|E0H85_08580|E0H88_00925|E0H89_06680|EON51_14690|F994_02190|SAMN05421643_1116|SAMN05444586_100716|B1201_11265|B1202_01785|B9T33_04740|B9T35_15365|C9E89_000580|EXE25_05520|AS4_13210|ASC84_07500|CQZ96_18810|DT74_01600|F964…	Acinetobacter|NA|Prolinoborus	0050355 triphosphatase activity	Airways|Skin|Not Specified	Anaerobe|Not Specified	IPR023577	IPR039013	IPR033469	None	aei:AOY20_10220|acv:AMD27_05420|agu:AS4_13210	NA|environmental samples	A0A0N9W2F3|A0A143G2H0|A0A178GP87|A0A1T1GWB9|A0A241VT26|A0A241W886|A0A371YVI8|A0A4Q7AZ86|N8TEK1|N8YB99|N9CAI3|N9CHM4|N9M0E4	A0A0N9W2F3:1:177	GI:937362544|GI:937305033|EMBL-CDS:ALH95874.1|REFSEQ:WP_054581762.1|GI:1056153365|GI:1015848001|EMBL-CDS:AMW78375.1|REFSEQ:WP_067657389.1|GI:1030045257|GI:1056240682|EMBL-CDS:OAL86588.1|REFSEQ:WP_067723388.1|GI:1151992798|EMBL-CDS:OOV81760.1|GI:1191993648|EMBL-CDS:OTG82762.1|GI:1192001142|EMBL-CDS:OTG90191.1|EMBL-CDS:RFC85452.1|EMBL-CDS:RZG67908.1|GI:490859860|GI:479909442|EMBL-CDS:ENU58338.1|REF…	2	#0000FF	#FF0000	13	Pseudomonadales|NA|Neisseriales	Acinetobacter equi.|Acinetobacter sp. TGL-Y2.|Acinetobacter bohemicus ANC 3994.|Acinetobacter bohemicus.|Acinetobacter kyonggiensis.|Acinetobacter sp.|Acinetobacter sp. ANC 3781.|Acinetobacter sp. ANC 3903.|Acinetobacter sp. ANC 4169.|Acinetobacter sp. ANC 4216.|Acinetobacter sp. ANC 4218.|Acinetobacter sp. ANC 4249.|Acinetobacter sp. ANC 4281.|Acinetobacter sp. ANC 4470.|Acinetobacter sp. ANC 44…	FALSE	fig|1217715.3.peg.2137|fig|1217655.3.peg.2568|fig|1217656.3.peg.2230|fig|1120926.3.peg.1662|fig|1120925.3.peg.2011|fig|1120929.3.peg.1061|fig|1144662.3.peg.1757|fig|1144665.3.peg.1736|fig|1144670.3.peg.1193|fig|1144673.3.peg.2036|fig|1144674.3.peg.1879|fig|1217667.3.peg.1475|fig|1217668.3.peg.1404|fig|1217669.3.peg.863|fig|1217709.3.peg.1515|fig|981327.6.peg.1806	None	PF01928	Proteobacteria|NA	FALSE	1	177|177|177|177	FAMILY	complete	A0A0N9W2F3:1:177		Acinetobacter equi|Acinetobacter sp. TGL-Y2|Acinetobacter bohemicus|Acinetobacter bohemicus ANC 3994|Acinetobacter kyonggiensis|Acinetobacter sp.|Acinetobacter sp. ANC 3781|Acinetobacter sp. ANC 3903|Acinetobacter sp. ANC 4169|Acinetobacter sp. ANC 4216|Acinetobacter sp. ANC 4218|Acinetobacter sp. ANC 4249|Acinetobacter sp. ANC 4281|Acinetobacter sp. ANC 4470|Acinetobacter sp. ANC 4472|Acinetobac…	1217715.F994_02190|1217656.F964_02283|202952.BBLI01000033_gene2343|1120925.F941_01895|202956.BBNL01000010_gene2486|575588.ACPN01000075_gene1559	Bacteria	NA	1324350|1407071|1217715|1435036|1805632|1805634|1977871|1977872|1977878|1977879|1977880|1977881|1977883|2529835|2529840|2529841|2529842|2529844|2529848|2529849|472|595670|1960940|1960941|1977877|1977874|2136183|202951|106649|1217655|1217656|1485002|1736444|1827285|1120926|1120925|1806892|1120929|2018564|202956|2079596|2529851|1056810|1144662|1144665|1144670|1144673|1144674|1217668|1217669|1217709…	TrEMBL
1	3067	None	None	Betaproteobacteria	178	495	868	10846	CHAD domain containing protein	None	Gallionellaceae	Slit_1518	Sideroxydans	0050355 triphosphatase activity	None	None	IPR007899|IPR023577	IPR039013	IPR033469|IPR038186	None	slt:Slit_1518	NA	D5CS18	D5CS18:3:180	GI:502794676|GI:291584096|EMBL-CDS:ADE11754.1|REFSEQ:WP_013029652.1	2	#0000FF	#FF0000	1	Nitrosomonadales	Sideroxydans lithotrophicus (strain ES-1)	FALSE	None	None	PF01928|PF05235	Proteobacteria	FALSE	1	178	FAMILY	complete	D5CS18:3:180		Sideroxydans lithotrophicus ES-1	580332.Slit_1518	Bacteria	NA	580332	TrEMBL
1	3071	None	None	Alphaproteobacteria	178	516	868	10846	CHAD domain-containing protein	None	NA	E6G87_02510|E6G89_03925	NA	None	None	None	IPR007899|IPR023577	IPR039013	IPR033469|IPR038186	None	None	NA	A0A537PC80	A0A537PC80:3:180	EMBL-CDS:TMJ42429.1	2	#0000FF	#FF0000	1	unclassified Alphaproteobacter	Alphaproteobacteria bacterium.	FALSE	None	None	PF01928|PF05235	Proteobacteria	FALSE	1	178|178	FAMILY	complete	A0A537PC80:3:180		Alphaproteobacteria bacterium	None	Bacteria	NA	1913988	TrEMBL
1	3072	None	None	Anaerolineae	178	581	868	10846	CHAD domain-containing protein	None	unclassified Anaerolineal	E3J25_07690	NA	None	None	None	IPR007899|IPR023577	None	IPR033469|IPR038186	None	None	Terrabacteria group	A0A524A787	A0A524A787:2:179	EMBL-CDS:TEU11788.1	2	#0000FF	#FF0000	1	Anaerolineales	Anaerolineales bacterium.	FALSE	None	None	PF01928|PF05235	Chloroflexi	FALSE	1	178	FAMILY	complete	A0A524A787:2:179		Anaerolineales bacterium	None	Bacteria	NA	2073117	TrEMBL
1	3079	None	None	Alphaproteobacteria	178	496	868	10846	CHAD domain-containing protein|Inorganic triphosphatase YgiF| contains CYTH and CHAD domains	None	Rhodobacteraceae	ATH84_107010|BDD41_4035|BDE18_2333|DVR11_18565|SAMN04244548_05188	Paracoccus	None	None	None	IPR007899|IPR023577	None	IPR033469|IPR038186	None	None	NA	A0A3E0B675	A0A3E0B675:19:196	GI:917489914|EMBL-CDS:REG27526.1|REFSEQ:WP_052096331.1	2	#0000FF	#FF0000	1	Rhodobacterales	Paracoccus bengalensis.|Paracoccus pantotrophus |Paracoccus versutus	FALSE	None	None	PF01928|PF05235	Proteobacteria	FALSE	1	178|178	FAMILY	complete	A0A3E0B675:19:196		Paracoccus pantotrophus|Paracoccus versutus	None	Bacteria	NA	34007|82367	TrEMBL
1	3085	None	None	Negativicutes	178	557	868	10846	CYTH domain-containing protein	None	Acidaminococcaceae	DCY37_06085|DHV71_05145	unclassified Acidaminococcaceae	0050355 triphosphatase activity	None	None	IPR023577	IPR039013	IPR033469	None	None	Terrabacteria group	A0A351E9C6	A0A351E9C6:16:193	EMBL-CDS:HAY61645.1	2	#0000FF	#FF0000	1	Acidaminococcales	Acidaminococcaceae bacterium.	FALSE	None	None	PF01928	Firmicutes	FALSE	1	178	FAMILY	complete	A0A351E9C6:16:193		Acidaminococcaceae bacterium	None	Bacteria	NA	2049052	TrEMBL
1	3086	None	None	Alphaproteobacteria	178	474	868	10846	Uncharacterized protein	None	Caulobacteraceae	HYN04_12215	Phenylobacterium	0050355 triphosphatase activity	None	None	IPR007899|IPR023577	IPR039013	IPR033469|IPR038186	None	phb:HYN04_12215	NA	A0A2Z3HW46	A0A2Z3HW46:3:180	GI:1391736888|EMBL-CDS:AWM78446.1	2	#0000FF	#FF0000	1	Caulobacterales	Phenylobacterium sp. HYN0004.	FALSE	None	None	PF01928|PF05235	Proteobacteria	FALSE	1	178	FAMILY	complete	A0A2Z3HW46:3:180		Phenylobacterium sp. HYN0004	None	Bacteria	NA	2201350	TrEMBL
1	3088	None	None	Alphaproteobacteria	178	589	868	10846	Inorganic triphosphatase	None	Bradyrhizobiaceae	C7G41_22615	Bradyrhizobium	0050355 triphosphatase activity	None	None	IPR007899|IPR023577	IPR039013	IPR033469|IPR038186	None	None	NA	A0A2T2QIX1	A0A2T2QIX1:81:258	EMBL-CDS:PSO30101.1	2	#0000FF	#FF0000	1	Rhizobiales	Bradyrhizobium sp. MOS002.	FALSE	None	None	PF01928|PF05235	Proteobacteria	FALSE	1	178	FAMILY	complete	A0A2T2QIX1:81:258		Bradyrhizobium sp. MOS002	None	Bacteria	NA	2133947	TrEMBL
1	3089	None	None	Alphaproteobacteria	178	533	868	10846	Inorganic triphosphatase	None	Methylocystaceae	CXZ10_01695	Pleomorphomonas	0050355 triphosphatase activity	None	None	IPR007899|IPR023577	IPR039013	IPR033469|IPR038186	None	None	NA	A0A2N3LZR7	A0A2N3LZR7:34:211	EMBL-CDS:PKR90129.1	2	#0000FF	#FF0000	1	Rhizobiales	Pleomorphomonas diazotrophica.	FALSE	None	None	PF01928|PF05235	Proteobacteria	FALSE	1	178	FAMILY	complete	A0A2N3LZR7:34:211		Pleomorphomonas diazotrophica	None	Bacteria	NA	1166257	TrEMBL
1	3090	None	None	Alphaproteobacteria	178	508	868	10846	Uncharacterized protein	None	Rhodobiaceae	CMI59_09880	Parvibaculum	None	None	None	IPR007899|IPR023577	None	IPR033469|IPR038186	None	None	NA	A0A2D4VJU7	A0A2D4VJU7:4:181	EMBL-CDS:MAB14198.1	2	#0000FF	#FF0000	1	Rhizobiales	Parvibaculum sp.	FALSE	None	None	PF01928|PF05235	Proteobacteria	FALSE	1	178	FAMILY	complete	A0A2D4VJU7:4:181		Parvibaculum sp.	None	Bacteria	NA	2024848	TrEMBL
1	3091	None	None	Betaproteobacteria	178	221	868	10846	CYTH domain-containing protein	None	Comamonadaceae	CFE38_15935	unclassified Comamonadaceae	0050355 triphosphatase activity	None	None	IPR023577	IPR039013	IPR033469	None	None	NA	A0A257EAG2	A0A257EAG2:18:195	GI:1232059176|EMBL-CDS:OYU10764.1	2	#0000FF	#FF0000	1	Burkholderiales	Comamonadaceae bacterium PBBC1.	FALSE	None	None	PF01928	Proteobacteria	FALSE	1	178	FAMILY	complete	A0A257EAG2:18:195		Comamonadaceae bacterium PBBC1	None	Bacteria	NA	2015580	TrEMBL
1	3092	None	None	Gammaproteobacteria	178	486|487|485	868	10846	CYTH domain-containing protein|CYTH domain protein|Adenylate cyclase	4.6.1.1 {ECO:0000313|EMBL:CEI50721.1}	Moraxellaceae	B9T34_04820|DJ533_12230|EWP19_05640|D7V20_07260|C9E88_010105|D7V31_01655|D7V64_03080|D9K80_14910|DYI81_06075|CDG60_11710|CDG61_11260|C3F22_08105|DHW80_03515|EGK58_12100|F897_01787|F969_03467|J504_2555|AAV97_17830|ACINWC743_2625|EYB59_04550|F938_01089|F963_02997|NDM229_007035	Acinetobacter	0050355 triphosphatase activity|0004016 adenylate cyclase activity	Airways|Skin|Wound	Anaerobe|Not Specified	IPR023577	IPR039013	IPR033469	None	adv:DJ533_12230|acum:C9E88_010105	NA	A0A241WCA4|A0A2S2FED7|A0A3A8FCU4|A0A3A8FW56|A0A3B7M5I9|N8WQW2|N9EZX6	A0A241WCA4:1:178	GI:1192002588|EMBL-CDS:OTG91628.1|GI:1390397777|GI:1053200499|EMBL-CDS:AWL29278.1|REFSEQ:WP_065992695.1|EMBL-CDS:RKG38553.1|EMBL-CDS:RKG44923.1|GI:1475626727|EMBL-CDS:AXY60550.1|GI:479951956|GI:490924472|EMBL-CDS:ENU97607.1|REFSEQ:WP_004786341.1|GI:491171724|GI:480059285|EMBL-CDS:ENV98235.1|REFSEQ:WP_005030091.1	2	#0000FF	#FF0000	7	Pseudomonadales	Acinetobacter sp. ANC 3813.|Acinetobacter defluvii.|Acinetobacter piscicola.|Acinetobacter sp. WCHAc060115.|Acinetobacter cumulans.|Acinetobacter sp. SWAC5.|Acinetobacter sp. WCHAc060007.|Acinetobacter chinensis.|Acinetobacter sp. WCHAc010052.|Acinetobacter baumannii 348935.|Acinetobacter sp.|Acinetobacter sp. ACNIH1.|Acinetobacter sp. NIPH 899.|Acinetobacter variabilis.|Acinetobacter bereziniae …	FALSE	fig|1217693.3.peg.1716|fig|1217710.3.peg.3334|fig|1310605.3.peg.2421|fig|1217650.3.peg.1059|fig|1217651.3.peg.2959|fig|1646532.3.peg.4247|fig|903945.3.peg.3264	None	PF01928	Proteobacteria	FALSE	1	178|178|178|178	FAMILY	complete|fragment	A0A241WCA4:1:178		Acinetobacter sp. ANC 3813|Acinetobacter defluvii|Acinetobacter piscicola|Acinetobacter sp. WCHAc060115|Acinetobacter cumulans|Acinetobacter sp. SWAC5|Acinetobacter sp. WCHAc060007|Acinetobacter chinensis|Acinetobacter sp. WCHAc010052|Acinetobacter baumannii 348935|Acinetobacter sp.|Acinetobacter sp. ACNIH1|Acinetobacter sp. NIPH 899|Acinetobacter variabilis|Acinetobacter bereziniae|Acinetobacter…	1217710.F969_03467|106648.BBLJ01000009_gene812	Bacteria	NA	1977873|1871111|2006115|2419601|2136182|2293835|2419605|2004647|2004650|1217710|1310605|1636603|472|70346|106648|1217651|1646532|903945|981324	TrEMBL
1	3100	None	None	Alphaproteobacteria	178	519|493	868	10846	Uncharacterized protein|Inorganic triphosphatase	None	Sphingomonadaceae|Caulobacteraceae	ABT10_18175|DJ021_05690	Novosphingobium|Phenylobacterium	0050355 triphosphatase activity	None	None	IPR007899|IPR023577	IPR039013	IPR033469|IPR038186	None	None	NA	A0A1E4MZ65|A0A328AWH4	A0A1E4MZ65:26:203	GI:1064183917|EMBL-CDS:ODU80326.1|EMBL-CDS:RAK59333.1	2	#0000FF	#FF0000	2	Sphingomonadales|Caulobacterales	Novosphingobium sp. SCN 63-17.|Phenylobacterium hankyongense.	FALSE	None	None	PF01928|PF05235	Proteobacteria	FALSE	1	178|178	FAMILY	complete	A0A1E4MZ65:26:203		Novosphingobium sp. SCN 63-17|Phenylobacterium hankyongense	None	Bacteria	NA	1660120|1813876	TrEMBL
1	3104	None	None	Alphaproteobacteria|unclassified Proteobacter	178	501|530|504	868	10846	Uncharacterized protein|Inorganic triphosphatase	None	Bradyrhizobiaceae|Phyllobacteriaceae|NA	AS156_11070|BSQ44_11200|C5B56_15845	Bradyrhizobium|Mesorhizobium|NA	0050355 triphosphatase activity	None	None	IPR007899|IPR023577	IPR039013	IPR033469|IPR038186	None	meso:BSQ44_11200	NA	A0A109JNN4|A0A1L3SRF1|A0A317HPM4	A0A109JNN4:4:181	GI:983695335|GI:1054745556|EMBL-CDS:KWV52261.1|REFSEQ:WP_066510042.1|GI:1111315858|GI:1119685244|EMBL-CDS:APH71872.1|EMBL-CDS:PWT84306.1	2	#0000FF	#FF0000	3	Rhizobiales|NA	Bradyrhizobium macuxiense.|Mesorhizobium oceanicum.|Proteobacteria bacterium.	FALSE	None	None	PF01928|PF05235	Proteobacteria	FALSE	1	178|178|178	FAMILY	complete	A0A109JNN4:4:181		Bradyrhizobium macuxiense|Mesorhizobium oceanicum|Proteobacteria bacterium	None	Bacteria	NA	1755647|1670800|1977087	TrEMBL
1	3116	None	None	Stenosarchaea group	179	416	868	10846	CYTH domain-containing protein	None	Methanosarcinaceae	Metho_0787	Methanomethylovorans	None	None	None	IPR003607|IPR006674|IPR023577	None	IPR033469	None	mhz:Metho_0787	NA	L0KWF6	L0KWF6:2:180	GI:433661609|EMBL-CDS:AGB49035.1	2	#0000FF	#FF0000	1	Methanosarcinales	Methanomethylovorans hollandica (strain DSM 15978 / NBRC 107637 / DMS1)	FALSE	None	None	PF01928|PF01966	Euryarchaeota	FALSE	1	179	FAMILY	complete	L0KWF6:2:180		Methanomethylovorans hollandica DSM 15978	None	Archaea	NA	867904	TrEMBL
1	3123	None	None	Gammaproteobacteria	179	539	868	10846	CYTH domain-containing protein	None	Colwelliaceae	FCS21_00630	Colwellia	None	None	None	IPR023577	IPR039013	IPR033469	None	None	NA	A0A5S3P5T5	A0A5S3P5T5:38:216	EMBL-CDS:TMM47522.1	2	#0000FF	#FF0000	1	Alteromonadales	Colwellia sp. OISW-25.	FALSE	None	None	PF01928	Proteobacteria	FALSE	1	179	FAMILY	complete	A0A5S3P5T5:38:216		Colwellia sp. OISW-25	None	Bacteria	NA	2304625	TrEMBL
1	3125	None	None	Alphaproteobacteria	179	513	868	10846	CHAD domain-containing protein	None	Rhodospirillaceae	FKG95_17305	unclassified Rhodospirillaceae	None	None	None	IPR007899|IPR023577	IPR039013	IPR033469|IPR038186	None	None	NA	A0A545TM54	A0A545TM54:3:181	EMBL-CDS:TQV78327.1	2	#0000FF	#FF0000	1	Rhodospirillales	Rhodospirillaceae bacterium R148.	FALSE	None	None	PF01928|PF05235	Proteobacteria	FALSE	1	179	FAMILY	complete	A0A545TM54:3:181		Rhodospirillaceae bacterium R148	None	Bacteria	NA	2591009	TrEMBL
1	3126	None	None	Betaproteobacteria	179	526	868	10846	CHAD domain-containing protein	None	NA	E6H52_10365	NA	None	None	None	IPR007899|IPR023577	IPR039013	IPR033469|IPR038186	None	None	NA	A0A537AQ02	A0A537AQ02:30:208	EMBL-CDS:TMH75317.1	2	#0000FF	#FF0000	1	unclassified Betaproteobacteri	Betaproteobacteria bacterium.	FALSE	None	None	PF01928|PF05235	Proteobacteria	FALSE	1	179	FAMILY	complete	A0A537AQ02:30:208		Betaproteobacteria bacterium	None	Bacteria	NA	1891241	TrEMBL
1	3131	None	None	Gammaproteobacteria	179	484	868	10846	CHAD domain-containing protein	None	Moraxellaceae	D7V32_15440	Acinetobacter	None	None	None	IPR007899|IPR023577	None	IPR033469|IPR038186	None	None	NA	A0A3A8E322	A0A3A8E322:2:180	EMBL-CDS:RKG29337.1	2	#0000FF	#FF0000	1	Pseudomonadales	Acinetobacter sp. WCHAc060012.	FALSE	None	None	PF01928|PF05235	Proteobacteria	FALSE	1	179	FAMILY	complete	A0A3A8E322:2:180		Acinetobacter sp. WCHAc060012	None	Bacteria	NA	2419603	TrEMBL
1	3136	None	None	Alphaproteobacteria	179	517|488	868	10846	Inorganic triphosphatase|CYTH and CHAD domain-containing protein	None	Caulobacteraceae	DJ017_03470|E8A49_21570	Phenylobacterium	0050355 triphosphatase activity	None	None	IPR007899|IPR023577	IPR039013	IPR033469|IPR038186	None	None	NA	A0A328AFX3|A0A525JA31	A0A328AFX3:32:210	EMBL-CDS:RAK53652.1|EMBL-CDS:THD57795.1	2	#0000FF	#FF0000	2	Caulobacterales	Phenylobacterium sp. LX32.|Phenylobacterium sp.	FALSE	None	None	PF01928|PF05235	Proteobacteria	FALSE	1	179|179	FAMILY	complete	A0A328AFX3:32:210		Phenylobacterium sp. LX32|Phenylobacterium sp.	None	Bacteria	NA	2170551|1871053	TrEMBL
1	3144	None	None	Betaproteobacteria	179	206|207|496	868	10846	CYTH domain-containing protein|CHAD domain containing protein|Uncharacterized protein	None	Comamonadaceae|unclassified Burkholderia|Gallionellaceae|unclassified Nitrosomonad	B7X62_10930|B9Z35_11060|C5F52_21700|E6Q49_04725|A2Z87_04600|DE312_02935|Galf_1744	Limnohabitans|NA|Gallionella	0050355 triphosphatase activity	None	None	IPR023577|IPR007899	IPR039013	IPR033469|IPR038186	None	gca:Galf_1744	NA	A0A259KHN8|A0A5C7ZGH5|D9SGV8	A0A259KHN8:2:180	GI:1232891011|EMBL-CDS:OZA99389.1|EMBL-CDS:TXI73366.1|GI:302581744|GI:503058717|EMBL-CDS:ADL55755.1|REFSEQ:WP_013293693.1	2	#0000FF	#FF0000	3	Burkholderiales|Nitrosomonadales	Burkholderiales bacterium 39-55-53.|Limnohabitans sp. Jir61.|Limnohabitans sp. TS-CS-82.|Limnohabitans sp.|Gallionella capsiferriformans (strain ES-2)|Gallionella sp.|Gallionellales bacterium GWA2_54_124.	FALSE	None	None	PF01928|PF05235	Proteobacteria	FALSE	1	179|179|179|179	FAMILY	complete	A0A259KHN8:2:180		Burkholderiales bacterium 39-55-53|Limnohabitans sp. Jir61|Limnohabitans sp. TS-CS-82|Limnohabitans sp.|Gallionella capsiferriformans ES-2|Gallionella sp.|Gallionellales bacterium GWA2_54_124	395494.Galf_1744	Bacteria	NA	1826168|1970500|2094193|1907725|1798243|2052161|395494	TrEMBL
1	3145	None	None	Alphaproteobacteria	179	536|192	868	10846	CHAD domain-containing protein|ChAD domain-containing protein|Inorganic triphosphatase|Inorganic triphosphatase YgiF|Metal-chelation protein CHAD|Uncharacterized protein|CYTH domain-containing protein	None	Rhodospirillaceae|Caulobacteraceae	ABAZ39_19555|AZOBR_p130150|CHT98_11295|D3093_14325|D3867_18560|D3868_21435|FBY14_102530|FBZ82_101626|FBZ85_101251|FH063_005707|TSH58p_28390|PHZ_c0092	Azospirillum|Phenylobacterium	0050355 triphosphatase activity	Blood	Aerobe	IPR007899|IPR023577	IPR039013	IPR033469|IPR038186	None	abq:ABAZ39_19555|abs:AZOBR_p130150|azt:TSH58p_28390|pzu:PHZ_c0092	NA	A0A235HF71|B4RBP6	A0A235HF71:26:204	GI:1229815166|EMBL-CDS:OYD84342.1|GI:196476978|EMBL-CDS:ACG76506.1	2	#0000FF	#FF0000	2	Rhodospirillales|Caulobacterales	Azospirillum brasilense Sp245.|Azospirillum brasilense.|Azospirillum sp. TSH58.|Phenylobacterium zucineum (strain HLK1)	False|True	fig|192.7.peg.4159	None	PF01928|PF05235	Proteobacteria	FALSE	1	179|179|179|179|179|179|179	FAMILY	complete	A0A235HF71:26:204		Azospirillum brasilense|Azospirillum brasilense Sp245|Azospirillum sp. TSH58|Phenylobacterium zucineum HLK1	450851.PHZ_c0092	Bacteria	NA	1064539|192|664962|450851	TrEMBL
1	3147	None	None	Alphaproteobacteria	179	526	868	10846	Uncharacterized protein	None	Rhodobacteraceae	A3843_10245	Nesiotobacter	0050355 triphosphatase activity	None	None	IPR007899|IPR023577	IPR039013	IPR033469|IPR038186	None	None	NA	A0A1U7JGZ2	A0A1U7JGZ2:1:179	GI:1118117001|GI:655032414|EMBL-CDS:OKL43965.1|REFSEQ:WP_028481234.1	2	#0000FF	#FF0000	1	Rhodobacterales	Nesiotobacter exalbescens.	FALSE	None	None	PF01928|PF05235	Proteobacteria	FALSE	1	179	FAMILY	complete	A0A1U7JGZ2:1:179		Nesiotobacter exalbescens	None	Bacteria	NA	197461	TrEMBL
1	3149	None	None	Alphaproteobacteria	179	521|494	868	10846	Inorganic triphosphatase YgiF| contains CYTH and CHAD domains|CYTH and CHAD domain-containing protein	None	Methylobacteriaceae|Caulobacteraceae	SAMN04488125_110129|E8A12_09575	Methylorubrum|Phenylobacterium	0050355 triphosphatase activity	None	None	IPR007899|IPR023577	IPR039013	IPR033469|IPR038186	None	None	NA	A0A1I4FMT0|A0A525JMK2	A0A1I4FMT0:5:183	EMBL-CDS:SFL19188.1|EMBL-CDS:THD62155.1	2	#0000FF	#FF0000	2	Rhizobiales|Caulobacterales	Methylorubrum salsuginis.|Phenylobacterium sp.	FALSE	None	None	PF01928|PF05235	Proteobacteria	FALSE	1	179|179	FAMILY	complete	A0A1I4FMT0:5:183		Methylorubrum salsuginis|Phenylobacterium sp.	None	Bacteria	NA	414703|1871053	TrEMBL
1	3150	None	None	Alphaproteobacteria	179	630	868	10846	CHAD domain protein	None	unclassified Rhizobiales	A6302_02755	Methylobrevis	0050355 triphosphatase activity	None	None	IPR007899|IPR023577	IPR039013	IPR033469|IPR038186	None	None	NA	A0A1E3H0T8	A0A1E3H0T8:62:240	GI:1062091585|EMBL-CDS:ODN69929.1	2	#0000FF	#FF0000	1	Rhizobiales	Methylobrevis pamukkalensis.	FALSE	None	None	PF01928|PF05235	Proteobacteria	FALSE	1	179	FAMILY	complete	A0A1E3H0T8:62:240		Methylobrevis pamukkalensis	None	Bacteria	NA	1439726	TrEMBL
1	3159	None	None	Betaproteobacteria|Gammaproteobacteria	179	319|486|207	868	10846	CYTH domain-containing protein	None	unclassified Burkholderia|Moraxellaceae|Burkholderiaceae	EWH46_04575|X805_31520|BEN71_07385|CDG68_09790|EXE09_01795|EXE10_08235|EXU28_14725|EHF44_07435	Sphaerotilus|Acinetobacter|Cupriavidus	0050355 triphosphatase activity	None	None	IPR023577	IPR039013	IPR033469	None	snn:EWH46_04575|awu:BEN71_07385|cpau:EHF44_07435	NA	A0A059KIN8|A0A385C3N4|A0A3G8GZ34	A0A059KIN8:1:179	GI:633286290|EMBL-CDS:KDB51245.1|GI:1464351293|GI:1057701664|EMBL-CDS:AXQ21895.1|REFSEQ:WP_068972792.1|GI:1525779335|EMBL-CDS:AZG13289.1	2	#0000FF	#FF0000	3	Burkholderiales|Pseudomonadales	Sphaerotilus natans subsp. natans DSM 6575.|Sphaerotilus natans subsp. sulfidivorans.|Acinetobacter sp. WCHAc060025.|Acinetobacter sp. WCHAc060033.|Acinetobacter wuhouensis.|Cupriavidus pauculus.	FALSE	fig|1286631.3.peg.3074	None	PF01928	Proteobacteria	FALSE	1	179|179|179|179	FAMILY	complete	A0A059KIN8:1:179		Sphaerotilus natans subsp. natans DSM 6575|Sphaerotilus natans subsp. sulfidivorans|Acinetobacter sp. WCHAc060025|Acinetobacter sp. WCHAc060033|Acinetobacter wuhouensis|Cupriavidus pauculus	1286631.X805_31520	Bacteria	NA	1286631|639200|1879050|2518624|2518625|82633	TrEMBL
1	3173	None	None	Betaproteobacteria	180	539	868	10846	CYTH and CHAD domain-containing protein	None	unclassified Burkholderia	EPO01_19705|EPO12_03755	Aquabacterium	None	None	None	IPR007899|IPR023577	IPR039013	IPR033469|IPR038186	None	None	NA	A0A522B9D1	A0A522B9D1:50:229	EMBL-CDS:TAL14249.1	2	#0000FF	#FF0000	1	Burkholderiales	Aquabacterium sp.	FALSE	None	None	PF01928|PF05235	Proteobacteria	FALSE	1	180	FAMILY	complete	A0A522B9D1:50:229		Aquabacterium sp.	None	Bacteria	NA	1872578	TrEMBL
1	3177	None	None	Gammaproteobacteria	180	542	868	10846	CYTH domain-containing protein	None	Colwelliaceae	EMK97_07945	Litorilituus	0050355 triphosphatase activity	None	None	IPR023577	IPR039013	IPR033469	None	lsd:EMK97_07945	NA	A0A4P6P355	A0A4P6P355:33:212	EMBL-CDS:QBG35644.1	2	#0000FF	#FF0000	1	Alteromonadales	Litorilituus sediminis.	FALSE	None	None	PF01928	Proteobacteria	FALSE	1	180	FAMILY	complete	A0A4P6P355:33:212		Litorilituus sediminis	None	Bacteria	NA	718192	TrEMBL
1	3182	None	None	Gammaproteobacteria	180	205	868	10846	Inorganic triphosphatase|Putative adenylate cyclase	None	Enterobacteriaceae	D1912_27710|NCTC10865_00966	Escherichia	0050355 triphosphatase activity	Airways|Skin|Gastrointestinal tract|Not Specified|Urogenital tract	Facultative,Not Specified	IPR023577	IPR039013	IPR033469	None	None	NA	A0A376RCK6	A0A376RCK6:3:182	EMBL-CDS:STI15738.1	2	#0000FF	#FF0000	1	Enterobacterales	Escherichia coli.	FALSE	None	None	PF01928	Proteobacteria	FALSE	1	180|180	FAMILY	complete|fragment	A0A376RCK6:3:182		Escherichia coli	None	Bacteria	NA	562	TrEMBL
1	3188	None	None	Alphaproteobacteria	180	509	868	10846	Uncharacterized protein	None	unclassified Rhizobiales	HDIA_2746	Hartmannibacter	None	None	None	IPR007899|IPR023577	None	IPR033469|IPR038186	None	hdi:HDIA_2746	NA	A0A2C9D7K3	A0A2C9D7K3:5:184	EMBL-CDS:SON56287.1	2	#0000FF	#FF0000	1	Rhizobiales	Hartmannibacter diazotrophicus.	FALSE	None	None	PF01928|PF05235	Proteobacteria	FALSE	1	180	FAMILY	complete	A0A2C9D7K3:5:184		Hartmannibacter diazotrophicus	None	Bacteria	NA	1482074	TrEMBL
1	3189	None	None	Alphaproteobacteria	180	491	868	10846	Uncharacterized protein	None	unclassified Caulobactera	B7Z13_02200	NA	0050355 triphosphatase activity	None	None	IPR007899|IPR023577	IPR039013	IPR033469|IPR038186	None	None	NA	A0A258CJX7	A0A258CJX7:7:186	GI:1232436699|EMBL-CDS:OYW95322.1	2	#0000FF	#FF0000	1	Caulobacterales	Caulobacterales bacterium 32-67-6.	FALSE	None	None	PF01928|PF05235	Proteobacteria	FALSE	1	180	FAMILY	complete	A0A258CJX7:7:186		Caulobacterales bacterium 32-67-6	None	Bacteria	NA	1970502	TrEMBL
1	3190	None	None	Betaproteobacteria	180	263	868	10846	Inorganic triphosphatase	None	unclassified Burkholderia	CFE45_35930	NA	0050355 triphosphatase activity	None	None	IPR007899|IPR023577	IPR039013	IPR033469|IPR038186	None	None	NA	A0A257JFY9	A0A257JFY9:12:191	GI:1232137848|EMBL-CDS:OYU73973.1	2	#0000FF	#FF0000	1	Burkholderiales	Burkholderiales bacterium PBB5.	FALSE	None	None	PF01928|PF05235	Proteobacteria	FALSE	1	180	FAMILY	fragment	A0A257JFY9:12:191		Burkholderiales bacterium PBB5	None	Bacteria	NA	2015567	TrEMBL
1	3191	None	None	Negativicutes	180	205	868	10846	Uncharacterized conserved protein	None	Selenomonadaceae	SAMEA4364220_00018	Megamonas	0050355 triphosphatase activity	Gastrointestinal tract	Not Specified	IPR023577	IPR039013	IPR033469	None	None	Terrabacteria group	A0A239T719	A0A239T719:4:183	GI:738301328|EMBL-CDS:SNU93521.1|REFSEQ:WP_036254381.1	2	#0000FF	#FF0000	1	Selenomonadales	Megamonas hypermegale.	FALSE	None	None	PF01928	Firmicutes	FALSE	1	180	FAMILY	complete	A0A239T719:4:183		Megamonas hypermegale	1122216.AUHW01000006_gene381	Bacteria	NA	158847	TrEMBL
1	3204	None	None	Betaproteobacteria	180	519|508	868	10846	Uncharacterized protein	None	unclassified Nitrosomonad	A3H31_12275|A3J49_04515|B7Y04_02455	NA	0050355 triphosphatase activity	None	None	IPR007899|IPR023577	IPR039013	IPR033469|IPR038186	None	None	NA	A0A1G0EAP7|A0A258ZI64	A0A1G0EAP7:13:192	GI:1085114927|EMBL-CDS:OGT10212.1|GI:1232738134|EMBL-CDS:OYZ64654.1	2	#0000FF	#FF0000	2	Nitrosomonadales	Gallionellales bacterium RIFCSPHIGHO2_02_FULL_57_16.|Gallionellales bacterium RIFCSPLOWO2_02_FULL_57_47.|Gallionellales bacterium 24-53-125.	FALSE	None	None	PF01928|PF05235	Proteobacteria	FALSE	1	180|180|180	FAMILY	complete	A0A1G0EAP7:13:192		Gallionellales bacterium RIFCSPHIGHO2_02_FULL_57_1|Gallionellales bacterium RIFCSPLOWO2_02_FULL_57_47|Gallionellales bacterium 24-53-125	None	Bacteria	NA	1798251|1798254|1970510	TrEMBL
1	3205	None	None	Alphaproteobacteria	180	581	868	10846	Inorganic triphosphatase YgiF|Uncharacterized protein	None	Bradyrhizobiaceae	BCCGELA001_23490|IQ17_05710|SE91_10510	Bradyrhizobium	0050355 triphosphatase activity	None	None	IPR007899|IPR023577	IPR039013	IPR033469|IPR038186	None	brc:BCCGELA001_23490	NA	A0A0X8CKR2	A0A0X8CKR2:76:255	GI:983586682|GI:982213704|EMBL-CDS:AMA58940.1|REFSEQ:WP_060736429.1	2	#0000FF	#FF0000	1	Rhizobiales	Bradyrhizobium daqingense.|Bradyrhizobium sp. CCGE-LA001.|Bradyrhizobium sp. DOA1.	FALSE	fig|1126616.3.peg.2315	None	PF01928|PF05235	Proteobacteria	FALSE	1	180	FAMILY	complete	A0A0X8CKR2:76:255		Bradyrhizobium daqingense|Bradyrhizobium sp. CCGE-LA001|Bradyrhizobium sp. DOA1	None	Bacteria	NA	1126616|1223566|993502	TrEMBL
1	3210	None	None	Betaproteobacteria	180	538|489|207	868	10846	Adenylate cyclase|CYTH and CHAD domain-containing protein|CYTH domain-containing protein	None	unclassified Burkholderia|Thiobacillaceae|Burkholderiaceae	E1O_26240|EZJ19_04860|F7R19_26755	NA|unclassified Thiobacillaceae|Cupriavidus	0050355 triphosphatase activity	None	None	IPR007899|IPR023577	IPR039013	IPR033469|IPR038186	None	bbag:E1O_26240	NA	A0A0A1H8Y9|A0A4R1BGY6|A0A660KBT8	A0A0A1H8Y9:13:192	GI:723004601|EMBL-CDS:BAP89755.1|EMBL-CDS:TCJ16515.1|EMBL-CDS:KAB0597370.1	2	#0000FF	#FF0000	3	Burkholderiales|Nitrosomonadales	Burkholderiales bacterium GJ-E10.|Thiobacillaceae bacterium LSR1.|Cupriavidus pauculus.	FALSE	None	None	PF01928|PF05235	Proteobacteria	FALSE	1	180|180|180	FAMILY	complete	A0A0A1H8Y9:13:192		Burkholderiales bacterium GJ-E10|Thiobacillaceae bacterium LSR1|Cupriavidus pauculus	None	Bacteria	NA	1469502|2528202|82633	TrEMBL
1	3211	None	None	Alphaproteobacteria	180	505|519|490|511	868	10846	CHAD domain-containing protein|Inorganic triphosphatase|Inorganic triphosphatase YgiF| contains CYTH and CHAD domains|Metal-chelation protein CHAD|Uncharacterized protein|Uncharacterized conserved protein	None	Methylobacteriaceae|Methylocystaceae|Caulobacteraceae|Rhodospirillaceae	A3862_16580|CMH16_08110|MOC_3452|SAMN02799643_00827|EYR15_03925|E7812_18065|H261_13703|amb1972	Methylobacterium|Hansschlegelia|Phenylobacterium|Magnetospirillum	0050355 triphosphatase activity	None	None	IPR007899|IPR023577	IPR039013	IPR033469|IPR038186	None	metx:A3862_16580|mor:MOC_3452|mag:amb1972	NA	A0A089NUY2|A0A4Q9GPX3|A0A525KLQ5|M2Z4R5|Q2W5U9	A0A089NUY2:13:192	GI:689275128|EMBL-CDS:AIQ91207.1|EMBL-CDS:TBN55285.1|EMBL-CDS:THD74241.1|GI:452964307|GI:495893913|EMBL-CDS:EME69350.1|REFSEQ:WP_008618492.1|GI:499703641|GI:82945912|EMBL-CDS:BAE50776.1|REFSEQ:WP_011384375.1	2	#0000FF	#FF0000	5	Rhizobiales|Caulobacterales|Rhodospirillales	Methylobacterium oryzae CBMB20.|Methylobacterium sp.|Methylobacterium sp. UNCCL125.|Methylobacterium sp. XJLW.|Hansschlegelia sp. Dub.|Phenylobacterium sp.|Magnetospirillum caucaseum.|Magnetospirillum magneticum (strain AMB-1 / ATCC 700264)	False|True	fig|1244869.3.peg.2760	None	PF01928|PF05235	Proteobacteria	FALSE	1	180|180|180|180	FAMILY	complete	A0A089NUY2:13:192		Methylobacterium oryzae CBMB20|Methylobacterium sp.|Methylobacterium sp. UNCCL125|Methylobacterium sp. XJLW|Hansschlegelia sp. Dub|Phenylobacterium sp.|Magnetospirillum caucaseum|Magnetospirillum magneticum AMB-1	693986.MOC_3452|1244869.H261_13703	Bacteria	NA	1502759|409|693986|739141|2528245|1871053|1244869|342108	TrEMBL
1	3213	None	None	Gammaproteobacteria|Betaproteobacteria	180	488|486|508|485	868	10846	CYTH domain-containing protein|Uncharacterized protein|CHAD/CYTH-like domain-containing protein	None	Moraxellaceae|unclassified Burkholderia	CL42_12155|SAMN05216500_107116|AMQ28_02090|GA0116959_111100|A3E25_22140|ACS72_10560|AsACE_CH01115|BK820_06635|BS636_14635|C0119_12965|C3421_05110|C8322_06495|DCD99_12485|F899_01395|F955_02286|F965_00443|GW12_05680|HADU_06991	Acinetobacter|NA	0050355 triphosphatase activity	Not Specified	Not Specified	IPR023577|IPR007899	IPR039013	IPR033469|IPR038186	None	att:AMQ28_02090|asj:AsACE_CH01115	NA	A0A031LK75|A0A0M4GX54|A0A1F4I268|N9AJC4	A0A031LK75:1:180	GI:737285372|GI:612165280|EMBL-CDS:EZQ01946.1|REFSEQ:WP_035268690.1|GI:926239845|GI:925197968|EMBL-CDS:ALD01251.1|REFSEQ:WP_053578138.1|GI:1082787243|EMBL-CDS:OGB04116.1|GI:480001604|GI:491032548|EMBL-CDS:ENV43785.1|REFSEQ:WP_004894234.1	2	#0000FF	#FF0000	4	Pseudomonadales|Burkholderiales	Acinetobacter sp. DSM 11652.|Acinetobacter sp. Ver3.|Acinetobacter albensis.|Acinetobacter sp. TTH0-4.|Burkholderiales bacterium RIFCSPHIGHO2_12_FULL_69_20.|Acinetobacter schindleri CIP 107287.|Acinetobacter schindleri NIPH 900.|Acinetobacter schindleri.|Acinetobacter sp. ACNIH4.|Acinetobacter sp. CIP 101934.|Acinetobacter sp. HA.|Acinetobacter sp. HR7.|Acinetobacter sp. LCT-H3.|Acinetobacter sp.…	FALSE	fig|1646498.3.peg.432|fig|1144661.3.peg.1339|fig|1173062.3.peg.1373|fig|1217675.3.peg.426|fig|1217988.3.peg.2198|fig|1509403.3.peg.562|fig|1675902.3.peg.2416	None	PF01928|PF05235	Proteobacteria	FALSE	1	180|180|180|180	FAMILY	complete	A0A031LK75:1:180		Acinetobacter sp. DSM 11652|Acinetobacter sp. Ver3|Acinetobacter albensis|Acinetobacter sp. TTH0-4|Burkholderiales bacterium RIFCSPHIGHO2_12_FULL_69_|Acinetobacter schindleri|Acinetobacter schindleri CIP 107287|Acinetobacter schindleri NIPH 900|Acinetobacter sp. ACNIH4|Acinetobacter sp. CIP 101934|Acinetobacter sp. HA|Acinetobacter sp. HR7|Acinetobacter sp. LCT-H3|Acinetobacter sp. LoGeW2-3|Acine…	466088.CL42_12155|1509403.GW12_05680	Bacteria	NA	346222|466088|1646498|1673609|1797561|108981|1144661|1173062|1217675|1217988|1497337|1509403|1675902|1808001|1914307|1985875	TrEMBL
1	3216	None	None	Thermomicrobia	181	616	868	10846	CHAD domain-containing protein	None	unclassified Thermomicrob	E4H24_00045	NA	None	None	None	IPR007899|IPR023577	None	IPR033469|IPR038186	None	None	Terrabacteria group	A0A524J5Q4	A0A524J5Q4:8:188	EMBL-CDS:TFG69564.1	2	#0000FF	#FF0000	1	Thermomicrobiales	Thermomicrobiales bacterium.	FALSE	None	None	PF01928|PF05235	Chloroflexi	FALSE	1	181	FAMILY	complete	A0A524J5Q4:8:188		Thermomicrobiales bacterium	None	Bacteria	NA	2482790	TrEMBL
1	3218	None	None	Betaproteobacteria	181	335	868	10846	CYTH domain-containing protein	None	unclassified Burkholderia	EYS42_01555	Aquabacterium	0050355 triphosphatase activity	None	None	IPR023577	IPR039013	IPR033469	None	None	NA	A0A4Q9H5R8	A0A4Q9H5R8:1:181	EMBL-CDS:TBO34154.1	2	#0000FF	#FF0000	1	Burkholderiales	Aquabacterium sp. KMB7.	FALSE	None	None	PF01928	Proteobacteria	FALSE	1	181	FAMILY	complete	A0A4Q9H5R8:1:181		Aquabacterium sp. KMB7	None	Bacteria	NA	2528630	TrEMBL
1	3219	None	None	Alphaproteobacteria	181	606|590	868	10846	CHAD domain-containing protein|Uncharacterized protein	None	Bradyrhizobiaceae	AOQ71_18370|EAS56_09090|FXV83_35145	Bradyrhizobium	0050355 triphosphatase activity	None	None	IPR007899|IPR023577	IPR039013	IPR033469|IPR038186	None	None	NA	A0A4Q0RKX5|A0A5S4YNU8	A0A4Q0RKX5:83:263	EMBL-CDS:RXH15383.1|EMBL-CDS:TYO62009.1	2	#0000FF	#FF0000	2	Rhizobiales	Bradyrhizobium guangzhouense.|Bradyrhizobium manausense.|Bradyrhizobium sp. aSej3.	FALSE	None	None	PF01928|PF05235	Proteobacteria	FALSE	1	181|181|181	FAMILY	complete	A0A4Q0RKX5:83:263		Bradyrhizobium guangzhouense|Bradyrhizobium manausense|Bradyrhizobium sp. aSej3	None	Bacteria	NA	1325095|989370|2605638	TrEMBL
1	3220	None	None	Betaproteobacteria	181	515	868	10846	Adenylate cyclase	None	Sterolibacteriaceae	DFR35_2122	Sulfurisoma	None	None	None	IPR007899|IPR023577	None	IPR033469|IPR038186	None	None	NA	A0A497XAN5	A0A497XAN5:16:196	EMBL-CDS:RLJ63498.1	2	#0000FF	#FF0000	1	Nitrosomonadales	Sulfurisoma sediminicola.	FALSE	None	None	PF01928|PF05235	Proteobacteria	FALSE	1	181	FAMILY	complete	A0A497XAN5:16:196		Sulfurisoma sediminicola	None	Bacteria	NA	1381557	TrEMBL
1	3226	None	None	Alphaproteobacteria	181	553	868	10846	Uncharacterized protein	None	Aestuariivirgaceae	DK847_18700	Aestuariivirga	0050355 triphosphatase activity	None	None	IPR007899|IPR023577	IPR039013	IPR033469|IPR038186	None	None	NA	A0A2W2AS98	A0A2W2AS98:47:227	EMBL-CDS:PZF75360.1	2	#0000FF	#FF0000	1	Rhizobiales	Aestuariivirga litoralis.	FALSE	None	None	PF01928|PF05235	Proteobacteria	FALSE	1	181	FAMILY	complete	A0A2W2AS98:47:227		Aestuariivirga litoralis	None	Bacteria	NA	2650924	TrEMBL
1	3229	None	None	Negativicutes	181	532	868	10846	Inorganic triphosphatase YgiF| contains CYTH and CHAD domains	None	Sporomusaceae	SAMN04488500_12062	Sporomusa	0050355 triphosphatase activity	None	None	IPR007899|IPR023577	IPR039013	IPR033469|IPR038186	None	None	Terrabacteria group	A0A1W2E425	A0A1W2E425:4:184	EMBL-CDS:SMD04509.1	2	#0000FF	#FF0000	1	Selenomonadales	Sporomusa malonica.	FALSE	None	None	PF01928|PF05235	Firmicutes	FALSE	1	181	FAMILY	complete	A0A1W2E425:4:184		Sporomusa malonica	None	Bacteria	NA	112901	TrEMBL
1	3235	None	None	Alphaproteobacteria	181	517	868	10846	Inorganic triphosphatase YgiF| contains CYTH and CHAD domains	None	Beijerinckiaceae	SAMN05444581_102124	Methylocapsa	0050355 triphosphatase activity	None	None	IPR007899|IPR023577	IPR039013	IPR033469|IPR038186	None	None	NA	A0A1I3WU39	A0A1I3WU39:5:185	EMBL-CDS:SFK10669.1	2	#0000FF	#FF0000	1	Rhizobiales	Methylocapsa palsarum.	FALSE	None	None	PF01928|PF05235	Proteobacteria	FALSE	1	181	FAMILY	complete	A0A1I3WU39:5:185		Methylocapsa palsarum	None	Bacteria	NA	1612308	TrEMBL
1	3242	None	None	Alphaproteobacteria|Betaproteobacteria	181	511|529|484	868	10846	Putative adenylate cyclase|Uncharacterized protein|Inorganic triphosphatase	None	Rhodospirillaceae|Comamonadaceae|NA|unclassified Burkholderia|Sphingomonadaceae	WV31_20100|XM1_2681|A2X72_09910|CVU21_14400|CVU36_13690|DCY64_20570|DI555_12725	Magnetospirillum|Hydrogenophaga|NA|Novosphingobium	0050355 triphosphatase activity	None	None	IPR007899|IPR023577	IPR039013	IPR033469|IPR038186	None	magn:WV31_20100|magx:XM1_2681	NA	A0A0U5I1V8|A0A2N2QEY0|A0A2W5QHV5	A0A0U5I1V8:8:188	GI:972716370|GI:1057022564|EMBL-CDS:CUW39750.1|REFSEQ:WP_068433852.1|EMBL-CDS:PKO29264.1|EMBL-CDS:PZQ54293.1	2	#0000FF	#FF0000	3	Rhodospirillales|Burkholderiales|unclassified Betaproteobacteri|Sphingomonadales	Magnetospirillum sp. ME-1.|Magnetospirillum sp. XM-1.|Betaproteobacteria bacterium HGW-Betaproteobacteria-15.|Betaproteobacteria bacterium HGW-Betaproteobacteria-9.|Burkholderiales bacterium GWF1_66_17.|Hydrogenophaga sp.|Novosphingobium pentaromativorans.	FALSE	fig|1663591.3.peg.2654	None	PF01928|PF05235	Proteobacteria	FALSE	1	181|181|181|181	FAMILY	complete	A0A0U5I1V8:8:188		Magnetospirillum sp. ME-1|Magnetospirillum sp. XM-1|Betaproteobacteria bacterium HGW-Betaproteobacteri|Burkholderiales bacterium GWF1_66_17|Hydrogenophaga sp.|Novosphingobium pentaromativorans	None	Bacteria	NA	1639348|1663591|1797551|1904254|2013706|2013721|205844	TrEMBL
1	3243	None	None	Gammaproteobacteria	181	486|485	868	10846	Adenylate cyclase|CHAD domain-containing protein|CYTH domain protein|CYTH domain-containing protein	None	Moraxellaceae|unclassified Pseudomonada	A2W44_10480|A3F63_16470|ACIN8IBEIGE_50323|ACNJC6_03109|AJ0707_00371|AJO04nite_28250|B9T36_14605|CDG62_09875|CFH90_09935|DI542_02995|DYI96_05655|EGT72_11985|EGT73_09930|F946_03393|FYN22_06625|HMPREF0016_02123|MF4640_03085|MF4642_00845|NCTC10308_01281|RZ95_07260|BFG52_12035|E2K74_13770	Acinetobacter|NA	0050355 triphosphatase activity	Skin	Anaerobe	IPR023577|IPR007899	IPR039013	IPR033469	None	ajo:RZ95_07260|ala:BFG52_12035	NA	A0A0U3RZC7|A0A1B2M1D5|A0A556C9Y0	A0A0U3RZC7:1:181	GI:971495549|GI:972003193|EMBL-CDS:ALV72714.1|REFSEQ:WP_058951834.1|GI:1051355602|GI:1056028280|EMBL-CDS:AOA59007.1|REFSEQ:WP_067556540.1|EMBL-CDS:TSI14259.1	2	#0000FF	#FF0000	3	Pseudomonadales	Acinetobacter johnsonii ANC 3681.|Acinetobacter johnsonii SH046.|Acinetobacter johnsonii XBB1.|Acinetobacter johnsonii.|Acinetobacter sp. 8I-beige.|Acinetobacter sp. ANC 4204.|Acinetobacter sp. MF4640.|Acinetobacter sp. MF4642.|Acinetobacter sp. RIFCSPHIGHO2_12_41_5.|Acinetobacter sp. SWAC57.|Acinetobacter sp. WCHA55.|Pseudomonadales bacterium RIFCSPHIGHO2_12_FULL_40_16.|Acinetobacter larvae.|Aci…	FALSE	fig|1217662.4.peg.3284|fig|1242245.3.peg.1494	None	PF01928	Proteobacteria	FALSE	1	181|181|181	FAMILY	complete|fragment	A0A0U3RZC7:1:181		Acinetobacter johnsonii|Acinetobacter johnsonii ANC 3681|Acinetobacter johnsonii SH046|Acinetobacter johnsonii XBB1|Acinetobacter sp. 8I-beige|Acinetobacter sp. ANC 4204|Acinetobacter sp. MF4640|Acinetobacter sp. MF4642|Acinetobacter sp. RIFCSPHIGHO2_12_41_5|Acinetobacter sp. SWAC57|Acinetobacter sp. WCHA55|Pseudomonadales bacterium RIFCSPHIGHO2_12_FULL_40_|Acinetobacter larvae|Acinetobacter sp. …	575586.HMPREF0016_02123	Bacteria	NA	1217662|1242245|1797235|1802006|1960825|1960826|1977884|2004646|2293834|2653125|40214|575586|1789224|2650966	TrEMBL
1	3244	None	None	Chloroflexia	181	233	868	10846	CYTH domain-containing protein	None	Roseiflexaceae	SE17_21650	Kouleothrix	0050355 triphosphatase activity	None	None	IPR023577	IPR039013	IPR033469	None	None	Terrabacteria group	A0A0P9FEF6	A0A0P9FEF6:2:182	GI:939556098|EMBL-CDS:KPV51354.1	2	#0000FF	#FF0000	1	Chloroflexales	Kouleothrix aurantiaca.	FALSE	None	None	PF01928	Chloroflexi	FALSE	1	181	FAMILY	complete	A0A0P9FEF6:2:182		Kouleothrix aurantiaca	None	Bacteria	NA	186479	TrEMBL
1	3249	None	None	Negativicutes	182	214	868	10846	Adenylate cyclase	None	Acidaminococcaceae	BN574_01566	Phascolarctobacterium	0050355 triphosphatase activity	None	None	IPR023577	IPR039013	IPR033469	None	None	Terrabacteria group	R6HQH3	R6HQH3:4:185	EMBL-CDS:CDB35466.1	2	#0000FF	#FF0000	1	Acidaminococcales	Phascolarctobacterium sp. CAG:266.	FALSE	None	None	PF01928	Firmicutes	FALSE	1	182	FAMILY	complete	R6HQH3:4:185		Phascolarctobacterium sp. CAG:266	1262915.BN574_01566	Bacteria	NA	1262915	TrEMBL
1	3251	None	None	Gammaproteobacteria	182	220	868	10846	Uncharacterized protein	None	Oleiphilaceae	A3738_10920	Oleiphilus	None	None	None	IPR023577	IPR039013	IPR033469	None	None	NA	A0A657ATN7	A0A657ATN7:3:184	GI:1057071165|GI:1024561278|GI:1024563528|EMBL-CDS:KZY64168.1|EMBL-CDS:KZY65722.1	2	#0000FF	#FF0000	1	Oceanospirillales	Oleiphilus sp. HI0066.	FALSE	None	None	PF01928	Proteobacteria	FALSE	1	182	FAMILY	complete	A0A657ATN7:3:184		Oleiphilus sp. HI0066	None	Bacteria	NA	1822242	TrEMBL
1	3252	None	None	Gammaproteobacteria	182	512	868	10846	CHAD domain-containing protein	None	Halieaceae	FV139_17425	Parahaliea	None	None	None	IPR007899|IPR023577	IPR039013	IPR033469|IPR038186	None	None	NA	A0A5C8ZSV9	A0A5C8ZSV9:10:191	EMBL-CDS:TXS90760.1	2	#0000FF	#FF0000	1	Cellvibrionales	Parahaliea aestuarii.	FALSE	None	None	PF01928|PF05235	Proteobacteria	FALSE	1	182	FAMILY	complete	A0A5C8ZSV9:10:191		Parahaliea aestuarii	None	Bacteria	NA	1852021	TrEMBL
1	3253	None	None	Gammaproteobacteria	182	486	868	10846	CHAD domain-containing protein|Uncharacterized protein	None	Moraxellaceae	DCO44_13030|E0H94_06795	Acinetobacter	None	None	None	IPR007899|IPR023577	None	IPR033469|IPR038186	None	None	NA	A0A4R0FJS4	A0A4R0FJS4:1:182	EMBL-CDS:TCB80639.1	2	#0000FF	#FF0000	1	Pseudomonadales	Acinetobacter sp. AM.|Acinetobacter sp. ANC 4173.	FALSE	None	None	PF01928|PF05235	Proteobacteria	FALSE	1	182	FAMILY	complete	A0A4R0FJS4:1:182		Acinetobacter sp. AM|Acinetobacter sp. ANC 4173	None	Bacteria	NA	2170730|2529837	TrEMBL
1	3254	None	None	Betaproteobacteria|Alphaproteobacteria	182	259|493|484	868	10846	Inorganic triphosphatase|Ceramide glucosyltransferase|Inorganic triphosphatase YgiF| contains CYTH and CHAD domains|Uncharacterized protein	None	unclassified Burkholderia|Sphingomonadaceae	EON93_22420|DM450_18670|AOA14_17940|ATE59_16080|BGO58_13050|EBMC1_15232|SAMN06295984_0384|L284_11380	NA|Sphingomonas|Sphingopyxis|Novosphingobium	0050355 triphosphatase activity|0016740 transferase activity	None	None	IPR007899|IPR023577	IPR039013	IPR033469|IPR038186	None	ster:AOA14_17940	NA	A0A4Q3UFY4|A0A514WNR4|N9VYH6|T0IZW8	A0A4Q3UFY4:7:188	EMBL-CDS:RYG25156.1|EMBL-CDS:QDK34787.1|GI:489140598|GI:480610616|EMBL-CDS:ENY80302.1|REFSEQ:WP_003050372.1|GI:544817788|GI:530272919|EMBL-CDS:EQB15229.1|REFSEQ:WP_021234122.1	2	#0000FF	#FF0000	4	Burkholderiales|Sphingomonadales	Burkholderiales bacterium.|Sphingomonas sp. IC081.|Sphingopyxis sp. 65-8.|Sphingopyxis sp. A083.|Sphingopyxis sp. MC1.|Sphingopyxis terrae subsp. terrae NBRC 15098.|Sphingopyxis terrae subsp. ummariensis.|Novosphingobium lindaniclasticum LE124.	FALSE	fig|1174684.3.peg.3075|fig|1096930.3.peg.2259	None	PF01928|PF05235	Proteobacteria	FALSE	1	182|182|182	FAMILY	fragment|complete	A0A4Q3UFY4:7:188		Burkholderiales bacterium|Sphingomonas sp. IC081|Sphingopyxis sp. 65-8|Sphingopyxis sp. A083|Sphingopyxis sp. MC1|Sphingopyxis terrae subsp. terrae NBRC 15098|Sphingopyxis terrae subsp. ummariensis|Novosphingobium lindaniclasticum LE124	1174684.EBMC1_15232|1096930.L284_11380	Bacteria	NA	1891238|304378|1174684|1219058|1759083|1895852|429001|1096930	TrEMBL
1	3255	None	None	Betaproteobacteria	182	294	868	10846	CYTH domain-containing protein	None	Burkholderiaceae	AU476_03740	Cupriavidus	0050355 triphosphatase activity	None	None	IPR007899|IPR023577	IPR039013	IPR033469|IPR038186	None	None	NA	A0A439F5L7	A0A439F5L7:2:183	EMBL-CDS:RWA56435.1	2	#0000FF	#FF0000	1	Burkholderiales	Cupriavidus sp. UYMSc13B.	FALSE	None	None	PF01928|PF05235	Proteobacteria	FALSE	1	182	FAMILY	complete	A0A439F5L7:2:183		Cupriavidus sp. UYMSc13B	None	Bacteria	NA	1774746	TrEMBL
1	3263	None	None	Betaproteobacteria|Gammaproteobacteria	182	534|189|218|487|485	868	10846	Adenylate cyclase|Uncharacterized protein|CYTH domain-containing protein	None	unclassified Burkholderia|Alcaligenaceae|Moraxellaceae	CS062_20195|SAMN05428960_3232|EON54_28995|FUT87_24420|C3F34_00495|DCO44_13035|E0H82_05395|E0H87_11895|E0H94_06790|F4W09_03830|FM020_10305|I593_02467|CTZ23_05365|F905_01372|FHP22_09600|P253_01185	Mitsuaria|unclassified Alcaligenaceae|Acinetobacter	0050355 triphosphatase activity	None	None	IPR007899|IPR023577	IPR039013	IPR033469|IPR038186	None	aid:CTZ23_05365	NA	A0A2G9C4M4|A0A4V1V7Q8|A0A5C6YXK2|R9AWH0|V2UIT2	A0A2G9C4M4:9:190	EMBL-CDS:PIM51391.1|EMBL-CDS:RYH14932.1|EMBL-CDS:TXD72422.1|GI:507096865|GI:505762568|EMBL-CDS:EOR06599.1|REFSEQ:WP_016167507.1|GI:514970865|GI:554743480|EMBL-CDS:ESK48540.1|REFSEQ:WP_016659153.1	2	#0000FF	#FF0000	5	Burkholderiales|Pseudomonadales	Mitsuaria sp. HWN-4.|Mitsuaria sp. PDC51.|Alcaligenaceae bacterium.|Mitsuaria sp. TWR114.|Acinetobacter sp. ACNIH2.|Acinetobacter sp. AM.|Acinetobacter sp. ANC 4173.|Acinetobacter sp. ANC 4178.|Acinetobacter sp. ANC 4910.|Acinetobacter tandoii DSM 14970 = CIP 107469.|Acinetobacter tandoii.|Acinetobacter indicus CIP 110367.|Acinetobacter indicus.|Acinetobacter sp. CIP 53.82.	FALSE	fig|1120927.3.peg.2400|fig|1144671.3.peg.1321|fig|1341679.3.peg.1169	None	PF01928|PF05235	Proteobacteria	FALSE	1	182|182|182|182|182|182	FAMILY	complete|fragment	A0A2G9C4M4:9:190		Mitsuaria sp. HWN-4|Mitsuaria sp. PDC51|Alcaligenaceae bacterium|Mitsuaria sp. TWR114|Acinetobacter sp. ACNIH2|Acinetobacter sp. AM|Acinetobacter sp. ANC 4173|Acinetobacter sp. ANC 4178|Acinetobacter sp. ANC 4910|Acinetobacter tandoii|Acinetobacter tandoii DSM 14970 = CIP 107469|Acinetobacter indicus|Acinetobacter indicus CIP 110367|Acinetobacter sp. CIP 53.82	202954.BBNK01000004_gene1911|1341679.P253_01185	Bacteria	NA	1881035|2049333|2021368|2601731|1120927|1758189|202954|2170730|2529837|2529839|2529850|1144671|1341679|756892	TrEMBL
1	3266	None	None	Betaproteobacteria	182	415	868	10846	CYTH domain-containing protein	None	NA	CBC60_07080	NA	0050355 triphosphatase activity	None	None	IPR023577	IPR039013	IPR033469	None	None	NA	A0A1Z9B696	A0A1Z9B696:24:205	GI:1200410881|EMBL-CDS:OUV28232.1	2	#0000FF	#FF0000	1	unclassified Betaproteobacteri	Betaproteobacteria bacterium TMED100.	FALSE	None	None	PF01928	Proteobacteria	FALSE	1	182	FAMILY	complete	A0A1Z9B696:24:205		Betaproteobacteria bacterium TMED100	None	Bacteria	NA	1986666	TrEMBL
1	3272	None	None	Alphaproteobacteria	182	505	868	10846	Inorganic triphosphatase YgiF| contains CYTH and CHAD domains	None	Methylobacteriaceae	SAMN05216360_10424	Methylobacterium	0050355 triphosphatase activity	None	None	IPR007899|IPR023577	IPR039013	IPR033469|IPR038186	None	None	NA	A0A1G9WLK8	A0A1G9WLK8:13:194	EMBL-CDS:SDM84915.1	2	#0000FF	#FF0000	1	Rhizobiales	Methylobacterium phyllostachyos.	FALSE	None	None	PF01928|PF05235	Proteobacteria	FALSE	1	182	FAMILY	complete	A0A1G9WLK8:13:194		Methylobacterium phyllostachyos	None	Bacteria	NA	582672	TrEMBL
1	3275	None	None	Betaproteobacteria|Alphaproteobacteria	182	559|517|515	868	10846	Adenylate cyclase|Inorganic triphosphatase|Uncharacterized protein|Inorganic triphosphatase YgiF	None	Thiobacillaceae|unclassified Burkholderia|Methylocystaceae	ABT22_06495|BGP20_12900|A3I64_06910|EDD54_1597	Thiobacillus|NA|Oharaeibacter	0050355 triphosphatase activity	None	None	IPR007899|IPR023577	IPR039013	IPR033469|IPR038186	None	None	NA	A0A1E4PVX7|A0A1F4JAH5|A0A4V3CWU3	A0A1E4PVX7:2:183	GI:1064217094|EMBL-CDS:ODV12465.1|GI:1082803316|EMBL-CDS:OGB19414.1|EMBL-CDS:TDP87698.1	2	#0000FF	#FF0000	3	Nitrosomonadales|Burkholderiales|Rhizobiales	Thiobacillus sp. 63-78.|Thiobacillus sp. SCN 64-317.|Burkholderiales bacterium RIFCSPLOWO2_02_FULL_67_64.|Oharaeibacter diazotrophicus.	FALSE	None	None	PF01928|PF05235	Proteobacteria	FALSE	1	182|182|182	FAMILY	complete	A0A1E4PVX7:2:183		Thiobacillus sp. 63-78|Thiobacillus sp. SCN 64-317|Burkholderiales bacterium RIFCSPLOWO2_02_FULL_67_6|Oharaeibacter diazotrophicus	None	Bacteria	NA	1660143|1895859|1797564|1920512	TrEMBL
1	3276	None	None	Betaproteobacteria	182	513	868	10846	CHAD domain-containing protein	None	Burkholderiaceae	AWB83_03126	Caballeronia	0050355 triphosphatase activity	None	None	IPR007899|IPR023577	IPR039013	IPR033469|IPR038186	None	None	NA	A0A158BDL1	A0A158BDL1:2:183	EMBL-CDS:SAK67896.1	2	#0000FF	#FF0000	1	Burkholderiales	Caballeronia ptereochthonis.	FALSE	None	None	PF01928|PF05235	Proteobacteria	FALSE	1	182	FAMILY	complete	A0A158BDL1:2:183		Caballeronia ptereochthonis	None	Bacteria	NA	1777144	TrEMBL
1	3282	None	None	Stenosarchaea group	182	892	868	10846	Uncharacterized protein	None	Methanosarcinaceae	MSKOL_3451|MSVAZ_3483	Methanosarcina	None	None	None	IPR003607|IPR007899|IPR023577	IPR012069	IPR033469|IPR038186	None	mek:MSKOL_3451|mvc:MSVAZ_3483	NA	A0A0E3Q7U0	A0A0E3Q7U0:9:190	GI:805394654|EMBL-CDS:AKB45752.1	2	#0000FF	#FF0000	1	Methanosarcinales	Methanosarcina sp. Kolksee.|Methanosarcina vacuolata Z-761.	FALSE	fig|1434099.4.peg.4287|fig|1434123.4.peg.4263	None	PF01928|PF05235	Euryarchaeota	FALSE	1	182|182	FAMILY	complete	A0A0E3Q7U0:9:190		Methanosarcina sp. Kolksee|Methanosarcina vacuolata Z-761	None	Archaea	NA	1434099|1434123	TrEMBL
1	3296	None	None	Betaproteobacteria	183	380	868	10846	Inorganic triphosphatase	None	Comamonadaceae	EOO24_57570	unclassified Comamonadaceae	0050355 triphosphatase activity	None	None	IPR007899|IPR023577	IPR039013	IPR033469|IPR038186	None	None	NA	A0A4Q5UJU3	A0A4Q5UJU3:12:194	EMBL-CDS:RYY63477.1	2	#0000FF	#FF0000	1	Burkholderiales	Comamonadaceae bacterium.	FALSE	None	None	PF01928|PF05235	Proteobacteria	FALSE	1	183	FAMILY	fragment	A0A4Q5UJU3:12:194		Comamonadaceae bacterium	None	Bacteria	NA	1871071	TrEMBL
1	3297	None	None	Deltaproteobacteria	183	241	868	10846	CYTH domain-containing protein	None	NA	DSY91_06985	NA	0050355 triphosphatase activity	None	None	IPR023577	IPR039013	IPR033469	None	None	NA	A0A432H2D6	A0A432H2D6:18:200	EMBL-CDS:RTZ89974.1	2	#0000FF	#FF0000	1	unclassified Deltaproteobacter	Deltaproteobacteria bacterium.	FALSE	None	None	PF01928	Proteobacteria	FALSE	1	183	FAMILY	complete	A0A432H2D6:18:200		Deltaproteobacteria bacterium	None	Bacteria	NA	2026735	TrEMBL
1	3302	None	None	Betaproteobacteria	183	329|528|592	868	10846	Uncharacterized conserved protein|CYTH and CHAD domain-containing protein|Adenylate cyclase	None	Alcaligenaceae|Burkholderiaceae	NCTC11997_00941|EPN76_00260|V757_04495	Oligella|unclassified Burkholderiaceae|Pelistega	0050355 triphosphatase activity	None	None	IPR023577|IPR007899	IPR039013	IPR033469|IPR038186	None	None	NA	A0A378XDC7|A0A522GM26|V8G754	A0A378XDC7:4:186	GI:517401187|EMBL-CDS:SUA52870.1|REFSEQ:WP_018574152.1|EMBL-CDS:TAL80029.1|GI:564870275|GI:565868559|EMBL-CDS:ETD72374.1|REFSEQ:WP_023950206.1	2	#0000FF	#FF0000	3	Burkholderiales	Oligella ureolytica.|Burkholderiaceae bacterium.|Pelistega indica.	FALSE	fig|1414851.3.peg.903	None	PF01928|PF05235	Proteobacteria	FALSE	1	183|183|183	FAMILY	complete	A0A378XDC7:4:186		Oligella ureolytica|Burkholderiaceae bacterium|Pelistega indica	None	Bacteria	NA	90244|2030806|1414851	TrEMBL
1	3304	None	None	Clostridia|environmental samples	183	193|216	868	10846	CYTH domain-containing protein	None	unclassified Clostridiale|NA	DDY81_00115|DDY90_09085|DCO69_03100|DDY87_01830|DFH97_04815|BHV94_06150|BN466_00131	NA	0050355 triphosphatase activity	None	None	IPR023577	IPR039013	IPR033469	None	None	Terrabacteria group	A0A354MP19|A0A354USN6|R5ELR9	A0A354MP19:6:188	EMBL-CDS:HBJ16258.1|EMBL-CDS:HCP70947.1|EMBL-CDS:HBK03148.1|EMBL-CDS:CCX93615.1	2	#0000FF	#FF0000	3	Clostridiales|NA	Clostridiales bacterium.|Clostridiales bacterium 59_14.|Firmicutes bacterium CAG:110.	FALSE	None	None	PF01928	Firmicutes	FALSE	1	183|183|183	FAMILY	complete|fragment	A0A354MP19:6:188		Clostridiales bacterium|Clostridiales bacterium 59_14|Firmicutes bacterium CAG:110	None	Bacteria	NA	1898207|1263000|1897049	TrEMBL
1	3309	None	None	Gammaproteobacteria	183	526	868	10846	Uncharacterized protein	None	NA	CMQ49_01125	NA	None	None	None	IPR007899|IPR023577	None	IPR033469|IPR038186	None	None	NA	A0A2E5M326	A0A2E5M326:11:193	EMBL-CDS:MBH79097.1	2	#0000FF	#FF0000	1	unclassified Gammaproteobacter	Gammaproteobacteria bacterium.	FALSE	None	None	PF01928|PF05235	Proteobacteria	FALSE	1	183	FAMILY	complete	A0A2E5M326:11:193		Gammaproteobacteria bacterium	None	Bacteria	NA	1913989	TrEMBL
1	3310	None	None	Alphaproteobacteria	183	515	868	10846	Uncharacterized protein	None	NA	CL569_06705	NA	0050355 triphosphatase activity	None	None	IPR007899|IPR023577	IPR039013	IPR033469|IPR038186	None	None	NA	A0A2E5KPI8	A0A2E5KPI8:41:223	EMBL-CDS:MBH62129.1	2	#0000FF	#FF0000	1	unclassified Alphaproteobacter	Alphaproteobacteria bacterium.	FALSE	None	None	PF01928|PF05235	Proteobacteria	FALSE	1	183	FAMILY	complete	A0A2E5KPI8:41:223		Alphaproteobacteria bacterium	None	Bacteria	NA	1913988	TrEMBL
1	3315	None	None	Gammaproteobacteria	183	460	868	10846	CYTH domain-containing protein	None	Moraxellaceae	SAMN05421733_10427	Acinetobacter	0050355 triphosphatase activity	None	None	IPR023577	IPR039013	IPR033469	None	None	NA	A0A1G6H5T3	A0A1G6H5T3:1:183	EMBL-CDS:SDB89639.1	2	#0000FF	#FF0000	1	Pseudomonadales	Acinetobacter boissieri.	FALSE	None	None	PF01928	Proteobacteria	FALSE	1	183	FAMILY	complete	A0A1G6H5T3:1:183		Acinetobacter boissieri	None	Bacteria	NA	1219383	TrEMBL
1	3316	None	None	Betaproteobacteria	183	500	868	10846	Uncharacterized protein	None	Gallionellaceae	A2100_00225|DCK83_02310	Sideroxydans|unclassified Gallionellaceae	0050355 triphosphatase activity	None	None	IPR007899|IPR023577	IPR039013	IPR033469|IPR038186	None	None	NA	A0A1G3IM40	A0A1G3IM40:3:185	GI:1088444998|EMBL-CDS:OHC81591.1	2	#0000FF	#FF0000	1	Nitrosomonadales	Gallionellaceae bacterium.|Sideroxydans sp. GWF2_59_14.	FALSE	None	None	PF01928|PF05235	Proteobacteria	FALSE	1	183	FAMILY	complete	A0A1G3IM40:3:185		Gallionellaceae bacterium|Sideroxydans sp. GWF2_59_14	None	Bacteria	NA	1802154|2052162	TrEMBL
1	3319	None	None	Gammaproteobacteria	183	486	868	10846	CYTH domain-containing protein|CHAD domain-containing protein|Uncharacterized protein	None	Moraxellaceae	A9J31_11780|BBP83_09685|B9T36_14610|CDG62_09870|DYI96_05650	Acinetobacter	0050355 triphosphatase activity	None	None	IPR023577|IPR007899	IPR039013	IPR033469|IPR038186	None	None	NA	A0A1A7RGL9|A0A1C3CVU3|A0A373BB76	A0A1A7RGL9:1:183	GI:1056303134|GI:1041886555|EMBL-CDS:OBX29787.1|REFSEQ:WP_067762135.1|GI:1055232386|GI:1057604297|EMBL-CDS:ODA12811.1|REFSEQ:WP_068888340.1|EMBL-CDS:RGD92018.1	2	#0000FF	#FF0000	3	Pseudomonadales	Acinetobacter gandensis.|Acinetobacter celticus.|Acinetobacter sp. ANC 4204.|Acinetobacter sp. SWAC57.|Acinetobacter sp. WCHA55.	FALSE	None	None	PF01928|PF05235	Proteobacteria	FALSE	1	183	FAMILY	complete	A0A1A7RGL9:1:183		Acinetobacter gandensis|Acinetobacter celticus|Acinetobacter sp. ANC 4204|Acinetobacter sp. SWAC57|Acinetobacter sp. WCHA55	None	Bacteria	NA	1443941|1891224|1977884|2004646|2293834	TrEMBL
1	3331	None	None	Alphaproteobacteria	183	486|480|485|483|484|510	868	10846	Putative ceramide glucosyltransferase|Uncharacterized protein|Inorganic triphosphatase|Inorganic triphosphatase YgiF|CHAD domain containing protein	3.6.1.25 {ECO:0000313|EMBL:VUD72993.1}|3.6.1.25 {ECO:0000313|EMBL:VUF14071.1}	Sphingomonadaceae|NA|Methylobacteriaceae|Rhizobiaceae	BES08_10720|BV97_03266|LH128_18042|CVT77_07035|CVT77_01310|DCF31_01750|EDF58_103244|MET9862_03602|MTDSW087_03781|BN77_p10146	Novosphingobium|Sphingomonas|NA|Methylobacterium|Rhizobium/Agrobacterium group	0016740 transferase activity|0050355 triphosphatase activity	None	None	IPR007899|IPR023577	IPR039013	IPR033469|IPR038186	None	nre:BES08_10720	NA	A0A031JVN8|A0A2N3DAG3|A0A2N3DFB5|A0A2W4UJD5|A0A4R3TA64|A0A509EIG1|K0Q1Q1	A0A031JVN8:9:191	GI:612122878|EMBL-CDS:EZP80843.1|EMBL-CDS:PKP92985.1|EMBL-CDS:PKP94682.1|EMBL-CDS:PZN97194.1|EMBL-CDS:TCU58708.1|EMBL-CDS:VUD72993.1|GI:494800327|EMBL-CDS:CCM78185.1|REFSEQ:WP_007535735.1	2	#0000FF	#FF0000	7	Sphingomonadales|unclassified Alphaproteobacter|Rhizobiales	Novosphingobium resinovorum.|Sphingomonas sp. LH128.|Alphaproteobacteria bacterium HGW-Alphaproteobacteria-16.|Alphaproteobacteria bacterium.|Novosphingobium sp. PhB57.|Methylobacterium dankookense.|Methylobacterium sp. SB0023/3.|Rhizobium mesoamericanum STM3625.	FALSE	fig|158500.4.peg.3328|fig|473781.5.peg.3549	None	PF01928|PF05235	Proteobacteria	FALSE	1	183|183|183|183|183|183|183	FAMILY	complete	A0A031JVN8:9:191		Novosphingobium resinovorum|Sphingomonas sp. LH128|Alphaproteobacteria bacterium HGW-Alphaproteobacte|Alphaproteobacteria bacterium|Novosphingobium sp. PhB57|Methylobacterium dankookense|Methylobacterium sp. SB0023/3|Rhizobium mesoamericanum STM3625	158500.BV97_03266|1211777.BN77_p10146	Bacteria	NA	158500|473781|2013662|1913988|2485107|2584084|560405|1211777	TrEMBL
1	3333	None	None	Alphaproteobacteria	184	517	868	10846	Adenylate cyclase|CHAD domain containing protein|CHAD domain protein|Inorganic triphosphatase YgiF| contains CYTH and CHAD domains	None	Rhodobacteraceae	PJE062_2160|PSE_4847|PsAD26_05505|PsW74_05181|PsWM33_03412|SAMN05444141_109223	Pseudovibrio	0050355 triphosphatase activity	None	None	IPR007899|IPR023577	IPR039013	IPR033469|IPR038186	None	psf:PSE_4847	NA	G8PLS9	G8PLS9:1:184	GI:359345975|GI:504053074|EMBL-CDS:AEV39349.1|REFSEQ:WP_014287068.1	2	#0000FF	#FF0000	1	Rhodobacterales	Pseudovibrio denitrificans.|Pseudovibrio sp. (strain FO-BEG1)|Pseudovibrio sp. Ad26.|Pseudovibrio sp. JE062.|Pseudovibrio sp. W74.|Pseudovibrio sp. WM33.	FALSE	fig|1735584.3.peg.5448|fig|1735585.3.peg.3571|fig|989410.3.peg.5797	None	PF01928|PF05235	Proteobacteria	FALSE	1	184	FAMILY	complete	G8PLS9:1:184		Pseudovibrio denitrificans|Pseudovibrio sp. Ad26|Pseudovibrio sp. FO-BEG1|Pseudovibrio sp. JE062|Pseudovibrio sp. W74|Pseudovibrio sp. WM33	911045.PSE_4847	Bacteria	NA	1735584|1735585|258256|439495|911045|989410	TrEMBL
1	3335	None	None	NA	184	223	868	10846	Adenylate cyclase	None	NA	bg100_0020	NA	0050355 triphosphatase activity	None	None	IPR023577	IPR039013	IPR033469	None	None	environmental samples	C5JAY8	C5JAY8:22:205	GI:239787460|EMBL-CDS:CAX83931.1	2	#0000FF	#FF0000	1	NA	uncultured bacterium.	FALSE	None	None	PF01928	NA	FALSE	1	184	FAMILY	complete	C5JAY8:22:205		uncultured bacterium	None	Bacteria	NA	77133	TrEMBL
1	3337	None	None	Betaproteobacteria	184	559|601|579	868	10846	CYTH and CHAD domain-containing protein|Adenylate cyclase|Uncharacterized protein	4.6.1.1 {ECO:0000313|EMBL:AEP36127.1}|4.6.1.1 {ECO:0000313|EMBL:ADU91893.1}	Alcaligenaceae	FQ179_13185|KUM_0214|TASI_0346|KUK_1186|TEQUI_0963	Pusillimonas|Taylorella	0004016 adenylate cyclase activity|0050355 triphosphatase activity	None	None	IPR007899|IPR023577	IPR039013	IPR033469|IPR038186	None	tas:TASI_0346|tat:KUM_0214|teg:KUK_1186	NA	A0A5A9XDI4|G4QCJ7|I7IZR3	A0A5A9XDI4:31:214	EMBL-CDS:KAA0890633.1|GI:503877031|GI:347973592|EMBL-CDS:AEP36127.1|REFSEQ:WP_014111025.1|GI:399115680|GI:505368506|EMBL-CDS:CCG18483.1|REFSEQ:WP_015555608.1	2	#0000FF	#FF0000	3	Burkholderiales	Pusillimonas sp. ANT_WB101.|Taylorella asinigenitalis (strain MCE3)|Taylorella asinigenitalis 14/45.|Taylorella equigenitalis (strain MCE9)|Taylorella equigenitalis 14/56.	FALSE	None	None	PF01928|PF05235	Proteobacteria	FALSE	1	184|184|184	FAMILY	complete	A0A5A9XDI4:31:214		Pusillimonas sp. ANT_WB101|Taylorella asinigenitalis 14/45|Taylorella asinigenitalis MCE3|Taylorella equigenitalis 14/56|Taylorella equigenitalis MCE9	1008459.TASI_0346	Bacteria	NA	2597356|1008459|1091495|1091497|937774	TrEMBL
1	3338	None	None	Betaproteobacteria	184	210	868	10846	Adenylate cyclase	None	Burkholderiaceae	EV147_4093	Cupriavidus	0050355 triphosphatase activity	None	None	IPR023577	IPR039013	IPR033469	None	None	NA	A0A4Q7RIP1	A0A4Q7RIP1:3:186	EMBL-CDS:RZT32348.1	2	#0000FF	#FF0000	1	Burkholderiales	Cupriavidus sp. ASC-9842.	FALSE	None	None	PF01928	Proteobacteria	FALSE	1	184	FAMILY	complete	A0A4Q7RIP1:3:186		Cupriavidus sp. ASC-9842	None	Bacteria	NA	1001822	TrEMBL
1	3339	None	None	Alphaproteobacteria	184	582	868	10846	CHAD domain-containing protein	None	Rhizobiaceae	D5400_18255	Georhizobium	None	None	None	IPR007899|IPR023577	None	IPR033469|IPR038186	None	abaw:D5400_18255	NA	A0A3Q8XSE9	A0A3Q8XSE9:70:253	GI:1537795229|EMBL-CDS:AZN72966.1	2	#0000FF	#FF0000	1	Rhizobiales	Georhizobium profundi.	FALSE	None	None	PF01928|PF05235	Proteobacteria	FALSE	1	184	FAMILY	complete	A0A3Q8XSE9:70:253		Georhizobium profundi	None	Bacteria	NA	2341112	TrEMBL
1	3340	None	None	Alphaproteobacteria	184	490	868	10846	CHAD domain-containing protein	None	Rhodobacteraceae	D1H97_14120	Paracoccus	None	None	None	IPR007899|IPR023577	None	IPR033469|IPR038186	None	None	NA	A0A3N7GCA5	A0A3N7GCA5:12:195	EMBL-CDS:RQP05190.1	2	#0000FF	#FF0000	1	Rhodobacterales	Paracoccus sp. BP8.	FALSE	None	None	PF01928|PF05235	Proteobacteria	FALSE	1	184	FAMILY	complete	A0A3N7GCA5:12:195		Paracoccus sp. BP8	None	Bacteria	NA	2305219	TrEMBL
1	3346	None	None	Negativicutes	184	527	868	10846	CYTH domain-containing protein	None	Acidaminococcaceae	DEG55_02415	unclassified Acidaminococcaceae	0050355 triphosphatase activity	None	None	IPR023577	IPR039013	IPR033469	None	None	Terrabacteria group	A0A359EUJ3	A0A359EUJ3:5:188	EMBL-CDS:HBX74985.1	2	#0000FF	#FF0000	1	Acidaminococcales	Acidaminococcaceae bacterium.	FALSE	None	None	PF01928	Firmicutes	FALSE	1	184	FAMILY	complete	A0A359EUJ3:5:188		Acidaminococcaceae bacterium	None	Bacteria	NA	2049052	TrEMBL
1	3350	None	None	Alphaproteobacteria	184	483	868	10846	Inorganic triphosphatase	None	Hyphomicrobiaceae	CMJ15_06085	Pelagibacterium	0050355 triphosphatase activity	None	None	IPR007899|IPR023577	IPR039013	IPR033469|IPR038186	None	None	NA	A0A2E7FTE7	A0A2E7FTE7:3:186	EMBL-CDS:HCO55567.1|EMBL-CDS:MBN14775.1	2	#0000FF	#FF0000	1	Rhizobiales	Pelagibacterium sp.	FALSE	None	None	PF01928|PF05235	Proteobacteria	FALSE	1	184	FAMILY	complete	A0A2E7FTE7:3:186		Pelagibacterium sp.	None	Bacteria	NA	1967288	TrEMBL
1	3361	None	None	Betaproteobacteria	184	502	868	10846	Adenylate cyclase	None	unclassified Burkholderia	A2503_15890	NA	0050355 triphosphatase activity	None	None	IPR007899|IPR023577	IPR039013	IPR033469|IPR038186	None	None	NA	A0A1F4M791	A0A1F4M791:11:194	GI:1082841272|EMBL-CDS:OGB55003.1	2	#0000FF	#FF0000	1	Burkholderiales	Burkholderiales bacterium RIFOXYD12_FULL_59_19.	FALSE	None	None	PF01928|PF05235	Proteobacteria	FALSE	1	184	FAMILY	complete	A0A1F4M791:11:194		Burkholderiales bacterium RIFOXYD12_FULL_59_19	None	Bacteria	NA	1797574	TrEMBL
1	3365	None	None	Gammaproteobacteria	184	485|470|486	868	10846	CYTH domain-containing protein	None	Moraxellaceae	A3K93_04805|SAMN05444584_1056|D7V32_15435|GFH30_05350	Acinetobacter	0050355 triphosphatase activity	None	None	IPR023577	IPR039013	IPR033469	None	None	NA	A0A172YNV3|A0A217EFN1|A0A3A8E6X3|A0A5Q0P113	A0A172YNV3:1:184	GI:1056248546|GI:1030108950|EMBL-CDS:ANF81569.1|REFSEQ:WP_067729418.1|EMBL-CDS:SNQ29122.1|EMBL-CDS:RKG29336.1|EMBL-CDS:QGA10847.1	2	#0000FF	#FF0000	4	Pseudomonadales	Acinetobacter sp. NCu2D-2.|Acinetobacter apis.|Acinetobacter sp. WCHAc060012.|Acinetobacter sp. dk386.	FALSE	None	None	PF01928	Proteobacteria	FALSE	1	184|184|184	FAMILY	complete	A0A172YNV3:1:184		Acinetobacter sp. NCu2D-2|Acinetobacter apis|Acinetobacter sp. WCHAc060012|Acinetobacter sp. dk386	None	Bacteria	NA	1608473|1229165|2419603|2662362	TrEMBL
1	3366	None	None	Betaproteobacteria	184	513	868	10846	CHAD domain-containing protein	None	Burkholderiaceae	AWB78_06633	Caballeronia	0050355 triphosphatase activity	None	None	IPR007899|IPR023577	IPR039013	IPR033469|IPR038186	None	None	NA	A0A158E9N5	A0A158E9N5:2:185	GI:1011788445|EMBL-CDS:SAL03585.1|REFSEQ:WP_062610732.1	2	#0000FF	#FF0000	1	Burkholderiales	Caballeronia calidae.	FALSE	None	None	PF01928|PF05235	Proteobacteria	FALSE	1	184	FAMILY	complete	A0A158E9N5:2:185		Caballeronia calidae	None	Bacteria	NA	1777139	TrEMBL
1	3368	None	None	Alphaproteobacteria|Gammaproteobacteria|Chytridiomycota incertae	184	496|493|521|514|495|517|204|497|500|498|516|509	868	10846	Metal-binding protein|Inorganic triphosphatase YgiF|Inorganic triphosphatase|CYTH domain-containing protein|CHAD domain-containing protein|Uncharacterized protein|Triphosphate tunnel metalloenzyme family protein	None	Caulobacteraceae|Pseudomonadaceae|Acetobacteraceae|NA	AQ619_00775|ASC62_22245|ASC70_24200|ASD21_11450|ASD47_03790|EV278_1272|FHW61_12534|B7X77_12845|B7Y78_13805|B7Y81_12900|B7Z44_05580|B7Z12_15955|CA606_16650|CSW64_19490|CSW62_01025|AS593_16345|C1707_04960|DDF65_12590|DDF67_19190|DDF62_10415|SGCZBJ_02255|DBR10_14940|DBR41_23105|DMC18_13270|CSW63_02420|EIK80_00015|EAH89_23245|ASD79_18195|PMI01_01694|CCNA_03637|CC_3522|BDK51DRAFT_39282|OR37_04001	Caulobacter|Pseudomonas|Roseomonas|Blyttiomyces	0050355 triphosphatase activity	None	None	IPR007899|IPR023577	IPR039013	IPR033469|IPR038186	None	chq:AQ619_00775|cmb:CSW64_19490|cfh:C1707_04960|cauf:CSW63_02420|ccr:CC_3522|ccs:CCNA_03637	NA|Opisthokonta	A0A0P0NWB2|A0A0Q6TVL4|A0A0Q7TC22|A0A0Q7VYK5|A0A258IL65|A0A290MPX2|A0A2D2B2D7|A0A2G5QIP0|A0A2N5CSP6|A0A2N5DR79|A0A2R7L7M4|A0A318B104|A0A3Q9IEF2|A0A3R8M7H1|A0A502FFB4|J2Q2E4|Q9A2N4|R0EAB6	A0A0P0NWB2:3:186	GI:942019672|GI:1011223555|EMBL-CDS:ALL12011.1|REFSEQ:WP_062142881.1|GI:945499556|GI:947380680|EMBL-CDS:KQV54999.1|REFSEQ:WP_056046696.1|GI:945839673|GI:947782038|EMBL-CDS:KQY93370.1|REFSEQ:WP_056443782.1|GI:945876435|GI:948096383|EMBL-CDS:KQZ29908.1|REFSEQ:WP_056755028.1|GI:1232519682|EMBL-CDS:OYX69906.1|GI:1243375794|EMBL-CDS:ATC33825.1|GI:1273868410|EMBL-CDS:ATQ44412.1|EMBL-CDS:PIB90274.1|GI:1…	2	#0000FF	#FF0000	18	Caulobacterales|Pseudomonadales|Rhodospirillales|NA	Caulobacter henricii.|Caulobacter sp. Root342.|Caulobacter sp. Root343.|Caulobacter sp. Root1455.|Caulobacter rhizosphaerae.|Caulobacter sp. BK020.|Caulobacter sp. Root1472.|Caulobacter sp. 12-67-6.|Caulobacter sp. 32-67-35.|Caulobacter sp. 35-67-4.|Caulobacter sp. 39-67-4.|Caulobacter vibrioides |Caulobacter mirabilis.|Caulobacter sp. FWC2.|Caulobacter flavus.|Caulobacter radicis.|Caulobacter sp…	False|True	fig|1144304.3.peg.1574|fig|190650.5.peg.3530|fig|565050.3.peg.3548|fig|1292034.3.peg.3970	None	PF01928|PF05235	Proteobacteria|Fungi incertae sedis	FALSE	1	184|184|184|184|184|184|184|184|184|184|184|184|184|184|184|184|184|184	FAMILY	complete|fragment	A0A0P0NWB2:3:186		Caulobacter henricii|Caulobacter sp. Root342|Caulobacter sp. Root343|Caulobacter sp. Root1455|Caulobacter rhizosphaerae|Caulobacter sp. BK020|Caulobacter sp. Root1472|Caulobacter sp. 12-67-6|Caulobacter sp. 32-67-35|Caulobacter sp. 35-67-4|Caulobacter sp. 39-67-4|Caulobacter vibrioides|Caulobacter mirabilis|Caulobacter sp. FWC2|Caulobacter flavus|Caulobacter radicis|Caulobacter sp. 774|Caulobacte…	190650.CC_3522|1292034.OR37_04001	Bacteria|Eukaryota	NA	69395|1736519|1736520|1736465|1736470|2010972|2512117|1970329|1970330|1970331|1970332|155892|69666|69664|1679497|2172650|2172652|2055137|2056847|2056860|357400|69665|2492472|1854500|1144304|1736578|190650|565050|1292034|388810	TrEMBL
1	3372	None	None	Alphaproteobacteria	184	483|486|485|511|480|510	868	10846	CHAD/CYTH-like domain-containing protein|Inorganic triphosphatase|Uncharacterized protein|Metal-binding protein|Inorganic triphosphatase YgiF| contains CYTH and CHAD domains|Adenylate cyclase	None	Rhizobiaceae|Sphingomonadaceae|Caulobacteraceae	CO652_30670|CPT34_12045|IE4771_PC00104|Kim5_PB00117|V474_02415|ASC97_28020|ASE04_22030|SAMN02927924_02399|SAMN02799626_03615|DFS11_102228|SAMN05216328_101430|TQ38_022795|EV561_101147|Caul_4624	Rhizobium/Agrobacterium group|Novosphingobium|Sphingobium|Caulobacter|Sinorhizobium/Ensifer group	0050355 triphosphatase activity	None	None	IPR007899|IPR023577	IPR039013	IPR033469|IPR038186	None	rei:IE4771_PC00104|nov:TQ38_022795|cak:Caul_4624	NA	A0A060IDX2|A0A0J7XLE1|A0A0Q6RAQ0|A0A0Q8NJH3|A0A1G4SUP2|A0A1I3XF93|A0A2V4XQR9|A0A2Z5EI48|A0A4R3G1S8|B0T1Y3	A0A060IDX2:4:187	GI:749316891|GI:647795447|EMBL-CDS:AIC30230.1|REFSEQ:WP_040140964.1|GI:861967698|GI:973411316|EMBL-CDS:KMS51918.1|REFSEQ:WP_059153082.1|GI:945465652|GI:950612757|EMBL-CDS:KQV21638.1|REFSEQ:WP_057470081.1|GI:946109215|GI:948154705|EMBL-CDS:KRB61533.1|REFSEQ:WP_056812938.1|EMBL-CDS:SCW72853.1|EMBL-CDS:SFK18142.1|EMBL-CDS:PYE75339.1|GI:757666294|GI:1423602410|GI:763097815|EMBL-CDS:AXB79324.1|REFSEQ:…	2	#0000FF	#FF0000	10	Rhizobiales|Sphingomonadales|Caulobacterales	Rhizobium sophoriradicis.|Rhizobium sp. H4.|Rhizobium sp. IE4771.|Rhizobium sp. Kim5.|Novosphingobium barchaimii LL02.|Rhizobium sp. Root1203.|Rhizobium sp. Root708.|Sphingobium faniae.|Caulobacter sp. UNC279MFTsu5.1.|Ensifer adhaerens |Ensifer sp. YR511.|Novosphingobium sp. P6W.|Rhizobium sp. BK376.|Caulobacter sp. (strain K31)	FALSE	fig|1114963.3.peg.4102	None	PF01928|PF05235	Proteobacteria	FALSE	1	184|184|184|184|184|184	FAMILY	complete	A0A060IDX2:4:187		Rhizobium sophoriradicis|Rhizobium sp. H4|Rhizobium sp. IE4771|Rhizobium sp. Kim5|Novosphingobium barchaimii LL02|Rhizobium sp. Root1203|Rhizobium sp. Root708|Sphingobium faniae|Caulobacter sp. UNC279MFTsu5.1|Ensifer adhaerens|Ensifer sp. YR511|Novosphingobium sp. P6W|Rhizobium sp. BK376|Caulobacter sp. K31	366602.Caul_4624	Bacteria	NA	1301032|1535245|2020311|2035449|1114963|1736427|1736592|570446|1502775|106592|1855294|1609758|2512149|366602	TrEMBL
1	3376	None	None	Betaproteobacteria	185	508	868	10846	Adenylate cyclase|CHAD domain containing protein|Inorganic triphosphatase	None	Burkholderiaceae	BamIOP4010DRAFT_0302|BamMC406_4991|BamMEX5DRAFT_0037|Bamb_4466|C6P77_05825|C6Q14_12755	Burkholderia	0050355 triphosphatase activity	Not Specified	Facultative	IPR007899|IPR023577	IPR039013	IPR033469|IPR038186	None	bac:BamMC406_4991|bam:Bamb_4466	NA	Q0B757	Q0B757:2:186	GI:115284500|GI:499978724|GI:773030986|EMBL-CDS:ABI90016.1|REFSEQ:WP_011659442.1	2	#0000FF	#FF0000	1	Burkholderiales	Burkholderia ambifaria (strain ATCC BAA-244 / AMMD)|Burkholderia ambifaria (strain MC40-6)|Burkholderia ambifaria IOP40-10.|Burkholderia ambifaria MEX-5.|Burkholderia ambifaria.	False|True	fig|339670.21.peg.4794|fig|396596.7.peg.7770|fig|396597.7.peg.8479	None	PF01928|PF05235	Proteobacteria	FALSE	1	185	FAMILY	complete	Q0B757:2:186		Burkholderia ambifaria|Burkholderia ambifaria AMMD|Burkholderia ambifaria IOP40-10|Burkholderia ambifaria MC40-6|Burkholderia ambifaria MEX-5	339670.Bamb_4466	Bacteria	NA	152480|339670|396596|396597|398577	TrEMBL
1	3377	None	None	Gammaproteobacteria	185	499	868	10846	CYTH domain-containing protein	None	Alteromonadaceae	GLIP_4184	Aliiglaciecola	0050355 triphosphatase activity	None	None	IPR023577	IPR039013	IPR033469	None	None	NA	K6Z031	K6Z031:3:187	GI:496122090|EMBL-CDS:GAC16795.1|REFSEQ:WP_008846597.1	2	#0000FF	#FF0000	1	Alteromonadales	Aliiglaciecola lipolytica E3.	FALSE	None	None	PF01928	Proteobacteria	FALSE	1	185	FAMILY	complete	K6Z031:3:187		Aliiglaciecola lipolytica E3	1127673.GLIP_4184	Bacteria	NA	1127673	TrEMBL
1	3378	None	None	Gammaproteobacteria	185	496	868	10846	Uncharacterized protein	None	NA	B3C1_14138	Gallaecimonas	0050355 triphosphatase activity	None	None	IPR007899|IPR023577	IPR039013	IPR033469	None	None	NA	K2J5D3	K2J5D3:3:187	GI:407200238|GI:495761069|EMBL-CDS:EKE70248.1|REFSEQ:WP_008485648.1	2	#0000FF	#FF0000	1	unclassified Gammaproteobacter	Gallaecimonas xiamenensis 3-C-1.	FALSE	fig|745411.4.peg.2783	None	PF01928	Proteobacteria	FALSE	1	185	FAMILY	complete	K2J5D3:3:187		Gallaecimonas xiamenensis 3-C-1	745411.B3C1_14138	Bacteria	NA	745411	TrEMBL
1	3383	None	None	Alphaproteobacteria	185	505	868	10846	CHAD domain-containing protein	None	Methylobacteriaceae	CIW48_17255	Methylobacterium	None	None	None	IPR007899|IPR023577	IPR039013	IPR033469|IPR038186	None	None	NA	A0A5A8A400	A0A5A8A400:13:197	EMBL-CDS:KAA0122541.1	2	#0000FF	#FF0000	1	Rhizobiales	Methylobacterium sp. P1-11.	FALSE	None	None	PF01928|PF05235	Proteobacteria	FALSE	1	185	FAMILY	complete	A0A5A8A400:13:197		Methylobacterium sp. P1-11	None	Bacteria	NA	2024616	TrEMBL
1	3390	None	None	Alphaproteobacteria	185	513	868	10846	Inorganic triphosphatase	None	Rhodospirillaceae	CU669_12665	Magnetospirillum	0050355 triphosphatase activity	None	None	IPR007899|IPR023577	IPR039013	IPR033469|IPR038186	None	None	NA	A0A364NWS1	A0A364NWS1:4:188	EMBL-CDS:RAU21541.1	2	#0000FF	#FF0000	1	Rhodospirillales	Magnetospirillum kuznetsovii.	FALSE	None	None	PF01928|PF05235	Proteobacteria	FALSE	1	185	FAMILY	complete	A0A364NWS1:4:188		Magnetospirillum kuznetsovii	None	Bacteria	NA	2053833	TrEMBL
1	3392	None	None	Betaproteobacteria	185	204	868	10846	CYTH domain-containing protein	None	Comamonadaceae	B9Z34_06370	Limnohabitans	0050355 triphosphatase activity	None	None	IPR023577	IPR039013	IPR033469	None	None	NA	A0A315D5E8	A0A315D5E8:2:186	EMBL-CDS:PUE40973.1	2	#0000FF	#FF0000	1	Burkholderiales	Limnohabitans sp. Hippo3.	FALSE	None	None	PF01928	Proteobacteria	FALSE	1	185	FAMILY	complete	A0A315D5E8:2:186		Limnohabitans sp. Hippo3	None	Bacteria	NA	1597956	TrEMBL
1	3406	None	None	Betaproteobacteria	185	510	868	10846	Inorganic triphosphatase YgiF| contains CYTH and CHAD domains	None	Burkholderiaceae	SAMN05216345_11763	Cupriavidus	0050355 triphosphatase activity	None	None	IPR007899|IPR023577	IPR039013	IPR033469|IPR038186	None	None	NA	A0A1G6XWF9	A0A1G6XWF9:2:186	EMBL-CDS:SDD82528.1	2	#0000FF	#FF0000	1	Burkholderiales	Cupriavidus sp. YR651.	FALSE	None	None	PF01928|PF05235	Proteobacteria	FALSE	1	185	FAMILY	complete	A0A1G6XWF9:2:186		Cupriavidus sp. YR651	None	Bacteria	NA	1855315	TrEMBL
1	3407	None	None	Alphaproteobacteria|Betaproteobacteria	185	528|536	868	10846	Adenylate cyclase|Uncharacterized protein	4.6.1.1 {ECO:0000313|EMBL:GAU85415.1}	Bradyrhizobiaceae|unclassified Burkholderia	BIWAKO_05362|SBBP2_260005	Bosea|NA	0004016 adenylate cyclase activity|0050355 triphosphatase activity	None	None	IPR007899|IPR023577	IPR039013	IPR033469|IPR038186	None	None	NA	A0A1E1VA44|A0A2P9H4F1	A0A1E1VA44:10:194	GI:1071457759|EMBL-CDS:GAU85415.1|REFSEQ:WP_069881090.1|EMBL-CDS:SPJ17209.1	2	#0000FF	#FF0000	2	Rhizobiales|Burkholderiales	Bosea sp. BIWAKO-01.|Burkholderiales bacterium.	FALSE	None	None	PF01928|PF05235	Proteobacteria	FALSE	1	185|185	FAMILY	complete	A0A1E1VA44:10:194		Bosea sp. BIWAKO-01|Burkholderiales bacterium	None	Bacteria	NA	506668|1891238	TrEMBL
1	3408	None	None	Alphaproteobacteria	185	483|491|479|487	868	10846	Metal-binding protein|Inorganic triphosphatase YgiF| contains CYTH and CHAD domains|CHAD/CYTH-like domain-containing protein|CHAD domain-containing protein	None	Rhizobiaceae|Sphingomonadaceae	BC362_05425|SAMN05444678_106149|SAMN05192580_0111|NXC24_PC00349|E0J21_35140|EV131_113147|AM571_PC02091|EV129_101664	Sinorhizobium/Ensifer group|Sphingomonas|Rhizobium/Agrobacterium group	0050355 triphosphatase activity	None	None	IPR007899|IPR023577	IPR039013	IPR033469|IPR038186	None	None	NA	A0A1C0SLH8|A0A1G6Q444|A0A1I6JCM6|A0A2L0WJD6|A0A4R3QFG5|A0A4R3RYI1	A0A1C0SLH8:3:187	GI:1048131836|GI:1047860203|EMBL-CDS:OCP13333.1|REFSEQ:WP_065777071.1|EMBL-CDS:SDC86407.1|EMBL-CDS:SFR76719.1|GI:1341147498|EMBL-CDS:AVA24796.1|EMBL-CDS:TCU19547.1|GI:1122407799|EMBL-CDS:TCU30615.1|EMBL-CDS:TCU41373.1|REFSEQ:WP_074065473.1	2	#0000FF	#FF0000	6	Rhizobiales|Sphingomonadales	Ensifer sp. LC14.|Sphingomonas sp. YR710.|Sphingomonas jatrophae.|Rhizobium sp. NXC24.|Rhizobium laguerreae.|Rhizobium azibense.|Rhizobium etli 8C-3.	FALSE	None	None	PF01928|PF05235	Proteobacteria	FALSE	1	185|185|185|185	FAMILY	complete	A0A1C0SLH8:3:187		Ensifer sp. LC14|Sphingomonas sp. YR710|Sphingomonas jatrophae|Rhizobium sp. NXC24|Rhizobium laguerreae|Rhizobium azibense|Rhizobium etli 8C-3	None	Bacteria	NA	1873714|1882773|1166337|2048897|1076926|1136135|538025	TrEMBL
1	3410	None	None	Alphaproteobacteria	185	513	868	10846	Uncharacterized protein	None	Sphingomonadaceae	AQZ50_08830	Novosphingobium	0050355 triphosphatase activity	None	None	IPR007899|IPR023577	IPR039013	IPR033469|IPR038186	None	None	NA	A0A102DAB6	A0A102DAB6:5:189	GI:1056275868|GI:975158213|EMBL-CDS:KUR77862.1|REFSEQ:WP_067745616.1	2	#0000FF	#FF0000	1	Sphingomonadales	Novosphingobium sp. Fuku2-ISO-50.	FALSE	None	None	PF01928|PF05235	Proteobacteria	FALSE	1	185	FAMILY	complete	A0A102DAB6:5:189		Novosphingobium sp. Fuku2-ISO-50	None	Bacteria	NA	1739114	TrEMBL
1	3411	None	None	Gammaproteobacteria	185	486	868	10846	Uncharacterized protein	None	Moraxellaceae	F946_03394|RZ95_07255	Acinetobacter	None	None	None	IPR007899|IPR023577	None	IPR033469|IPR038186	None	ajo:RZ95_07255	NA	A0A0U3IB94	A0A0U3IB94:1:185	GI:972003191|GI:971495548|EMBL-CDS:ALV72713.1|REFSEQ:WP_058951833.1	2	#0000FF	#FF0000	1	Pseudomonadales	Acinetobacter johnsonii ANC 3681.|Acinetobacter johnsonii XBB1.	FALSE	fig|1217662.4.peg.3285|fig|1242245.3.peg.1493	None	PF01928|PF05235	Proteobacteria	FALSE	1	185	FAMILY	complete	A0A0U3IB94:1:185		Acinetobacter johnsonii ANC 3681|Acinetobacter johnsonii XBB1	None	Bacteria	NA	1217662|1242245	TrEMBL
1	3412	None	None	Betaproteobacteria	185	556|594|581|539|552|641|633|579|604|547|595|582|550|577|590|569|506|596|540|534|283|548|532|528|509|578	868	10846	Adenylate cyclase|CYTH domain-containing protein|Inorganic triphosphatase|Uncharacterized protein|Inorganic triphosphatase YgiF|CYTH and CHAD domain-containing protein|CYTH domain protein|Uncharacterized conserved protein|CHAD domain protein|Putative adenylate cyclase|CHAD domain-containing protein	3.6.1.25 {ECO:0000313|EMBL:SSW71045.1}|3.6.1.25 {ECO:0000313|EMBL:SSW71847.1}	Alcaligenaceae|Comamonadaceae	AD428_21275|ASB57_26055|SAMEA1982600_02188|SAMEA3906486_02641|AAV32_16510|A7J67_03185|ASD71_01355|BMR85_016285|CLM73_23900|FBY20_3102|KYC_00975|SAMN05428937_0971|BAU08_02835|CAL13_02660|CAL15_04670|CEY04_09695|CAL19_14880|CAL12_02955|CAL26_02255|CEG14_22570|C7R54_13860|CAL29_02715|CAL25_22225|CAL20_20950|CAL28_02760|CAL24_18925|CK528_11635|C2U31_00040|CAP48_17330|CR155_18725|DD666_00025|EV681_323…	Achromobacter|Bordetella|Kerstersia|unclassified Alcaligenaceae|Advenella|Pusillimonas|Eoetvoesia|Candidimonas|unclassified Comamonadaceae|Alcaligenes	0050355 triphosphatase activity	Airways|Not Specified	Not Specified|Aerobe|Obligate aerobe	IPR007899|IPR023577	IPR039013	IPR033469|IPR038186	None	bgm:CAL15_04670|achr:C2U31_00040|ais:BUW96_16500|axx:ERS451415_05335|axy:AXYL_05571|bpt:Bpet3970|asw:CVS48_10990|bbh:BN112_2499|bbr:BB0944|bbx:BBS798_0916|bpa:BPP0850|bpar:BN117_0889|bav:BAV0566|aaqu:D3M96_15825|amim:MIM_c32220	NA	A0A0L8ELX6|A0A0S1Y7G5|A0A157P290|A0A171KNJ7|A0A176XTC1|A0A193FSW0|A0A1W6YVV8|A0A1W6Z915|A0A246Q9G8|A0A261QX75|A0A261RN36|A0A261RUI1|A0A261SKR0|A0A261T677|A0A261TSI9|A0A261UYL5|A0A261VJ89|A0A2G4J5S0|A0A2I8DBA1|A0A2M9TL62|A0A2N4UB91|A0A356L9W7|A0A366GZM0|A0A3S0VCR0|A0A3S9Z1F5|A0A446CVH1|A0A4Q3P8M9|A9I6K8|D4XJ59|K0MDY1|Q2KY30|U7U9Z1|V8QWY3|W0PF56	A0A0L8ELX6:1:185	GI:918211595|GI:921311829|EMBL-CDS:KOF52274.1|REFSEQ:WP_053246511.1|GI:951175922|GI:948538408|EMBL-CDS:ALM85947.1|REFSEQ:WP_057654797.1|GI:1054644106|EMBL-CDS:SAI27675.1|REFSEQ:WP_066411603.1|GI:1056961996|GI:817526328|EMBL-CDS:KKO70464.1|EMBL-CDS:RZS69787.1|REFSEQ:WP_068375019.1|GI:1026800879|GI:1028210766|EMBL-CDS:OAE58984.1|REFSEQ:WP_063953866.1|GI:1054907373|GI:1040760535|EMBL-CDS:ANN70408.1|…	2	#0000FF	#FF0000	34	Burkholderiales	Achromobacter sp. DMS1.|Bordetella sp. N.|Bordetella ansorpii.|Kerstersia gyiorum.|Achromobacter arsenitoxydans SY8.|Achromobacter sp. KAs 3-5.|Achromobacter sp. MFA1 R4.|Achromobacter sp. Root565.|Achromobacter spanius.|Alcaligenes xylosoxydans xylosoxydans |Bacillus sp. SLBN-3.|Bordetella bronchialis.|Bordetella genomosp. 9.|Bordetella genomosp. 13.|Achromobacter sp. HZ28.|Bordetella genomosp. …	False|True	fig|1688405.3.peg.2630|fig|206506.3.peg.3517|fig|477184.5.peg.187|fig|1003200.3.peg.1265|fig|1156919.3.peg.5725|fig|762376.5.peg.5577|fig|85698.28.peg.5410|fig|72556.3.peg.3129|fig|742159.3.peg.1213|fig|1424334.3.peg.212|fig|1247726.3.peg.3563	None	PF01928|PF05235	Proteobacteria	FALSE	1	185|185|185|185|185|185|185|185|185|185|185|185|185|185|185|185|185|185|185|185|185|185|185|185|185|185|185|185|185|185|185	FAMILY	complete|fragment	A0A0L8ELX6:1:185		Achromobacter sp. DMS1|Bordetella sp. N|Bordetella ansorpii|Kerstersia gyiorum|Achromobacter arsenitoxydans SY8|Achromobacter sp. KAs 3-5|Achromobacter sp. MFA1 R4|Achromobacter sp. Root565|Achromobacter spanius|Achromobacter xylosoxidans|Bacillus sp. SLBN-3|Bordetella bronchialis|Bordetella genomosp. 9|Bordetella genomosp. 13|Achromobacter sp. HZ28|Bordetella genomosp. 7|Bordetella genomosp. 8|B…	477184.KYC_00975|1003200.AXXA_06453|1156919.QWC_28740|1216976.AX27061_5306|1532557.JL37_19955|762376.AXYL_05571|94624.Bpet3970|742159.HMPREF0004_5506|257310.BB0944|360910.BAV0566|1424334.W822_01005|1247726.MIM_c32220	Bacteria	NA	1688405|1746199|288768|206506|1705197|1736564|1881016|1915388|217203|477184|85698|463025|1416803|463040|2015171|1416805|1416806|1395607|1416804|1750518|1395608|463044|1416808|1983456|2021368|1758194|1982755|2045209|267800|310575|645616|2497686|1003200|134375|1353888|1389932|1532557|1736602|1827284|2069367|217204|32002|470868|72557|762376|1871071|340100|72556|742159|1208660|257310|257311|463024|51…	TrEMBL
1	3413	None	None	Negativicutes	185	265	868	10846	CYTH domain-containing protein	None	Sporomusaceae	P22_1483	Propionispora	0050355 triphosphatase activity	None	None	IPR023577	IPR039013	IPR033469	None	None	Terrabacteria group	A0A0K8JCR1	A0A0K8JCR1:5:189	GI:930607433|EMBL-CDS:CUH95412.1|REFSEQ:WP_054259600.1	2	#0000FF	#FF0000	1	Selenomonadales	Propionispora sp. 2/2-37.	FALSE	None	None	PF01928	Firmicutes	FALSE	1	185	FAMILY	complete	A0A0K8JCR1:5:189		Propionispora sp. 2/2-37	None	Bacteria	NA	1677858	TrEMBL
1	3419	None	None	Rubrobacteria	185	578	868	10846	CHAD domain	None	Rubrobacteraceae	RradSPS_0307	Rubrobacter	None	None	None	IPR007899|IPR023577	None	IPR033469|IPR038186	None	rrd:RradSPS_0307	Terrabacteria group	A0A023X0S5	A0A023X0S5:42:226	GI:627776369|GI:916982497|EMBL-CDS:AHY45590.1	2	#0000FF	#FF0000	1	Rubrobacterales	Rubrobacter radiotolerans.	FALSE	fig|42256.3.peg.310	None	PF01928|PF05235	Actinobacteria	FALSE	1	185	FAMILY	complete	A0A023X0S5:42:226		Rubrobacter radiotolerans	42256.RradSPS_0307	Bacteria	NA	42256	TrEMBL
1	3420	None	None	Betaproteobacteria	186	194	868	10846	Toxin	None	Burkholderiaceae	B551_0218940	Cupriavidus	0050355 triphosphatase activity	None	None	IPR023577	IPR039013	IPR033469	None	None	NA	V2H985	V2H985:3:188	GI:555431804|GI:554362001|EMBL-CDS:ESH99096.1	2	#0000FF	#FF0000	1	Burkholderiales	Cupriavidus sp. HPC	FALSE	None	None	PF01928	Proteobacteria	FALSE	1	186	FAMILY	fragment	V2H985:3:188		Cupriavidus sp. HPC(L)	None	Bacteria	NA	1217418	TrEMBL
1	3421	None	None	environmental samples|unclassified Firmicutes s	186	195	868	10846	CYTH domain-containing protein	None	NA	BHW33_05910|BN490_01762	NA	0050355 triphosphatase activity	None	None	IPR023577	IPR039013	IPR033469	None	None	Terrabacteria group	R6H9L5	R6H9L5:4:189	EMBL-CDS:CDB30584.1	2	#0000FF	#FF0000	1	NA	Firmicutes bacterium CAG:137.|Firmicutes bacterium CAG:137_57_8.	FALSE	None	None	PF01928	Firmicutes	FALSE	1	186	FAMILY	complete	R6H9L5:4:189		Firmicutes bacterium CAG:137|Firmicutes bacterium CAG:137_57_8	None	Bacteria	NA	1263004|1897029	TrEMBL
1	3427	None	None	Alphaproteobacteria	186	535	868	10846	Inorganic triphosphatase YgiF	None	Rhodospirillaceae	FBZ83_101448	Azospirillum	None	None	None	IPR007899|IPR023577	IPR039013	IPR033469|IPR038186	None	None	NA	A0A560CRV4	A0A560CRV4:25:210	EMBL-CDS:TWA87585.1	2	#0000FF	#FF0000	1	Rhodospirillales	Azospirillum brasilense.	FALSE	None	None	PF01928|PF05235	Proteobacteria	FALSE	1	186	FAMILY	complete	A0A560CRV4:25:210		Azospirillum brasilense	None	Bacteria	NA	192	TrEMBL
1	3429	None	None	unclassified Chloroflexi	186	237	868	10846	CYTH domain-containing protein	None	NA	E6J39_02905	NA	None	None	None	IPR023577	None	IPR033469	None	None	Terrabacteria group	A0A535CHR4	A0A535CHR4:16:201	EMBL-CDS:TMB84812.1	2	#0000FF	#FF0000	1	NA	Chloroflexi bacterium.	FALSE	None	None	PF01928	Chloroflexi	FALSE	1	186	FAMILY	complete	A0A535CHR4:16:201		Chloroflexi bacterium	None	Bacteria	NA	2026724	TrEMBL
1	3431	None	None	Alphaproteobacteria	186	484	868	10846	CHAD domain-containing protein	None	Sphingomonadaceae	EUV02_04755	Polymorphobacter	0050355 triphosphatase activity	None	None	IPR007899|IPR023577	IPR039013	IPR033469|IPR038186	None	None	NA	A0A4Y9ESM1	A0A4Y9ESM1:8:193	EMBL-CDS:TFU06310.1	2	#0000FF	#FF0000	1	Sphingomonadales	Polymorphobacter sp. DJ1R-1.	FALSE	None	None	PF01928|PF05235	Proteobacteria	FALSE	1	186	FAMILY	complete	A0A4Y9ESM1:8:193		Polymorphobacter arshaanensis	None	Bacteria	NA	2511025	TrEMBL
1	3432	None	None	Gammaproteobacteria	186	292	868	10846	CYTH domain-containing protein	None	NA	DES49_2954	Halospina	0050355 triphosphatase activity	None	None	IPR023577	IPR039013	IPR033469	None	None	NA	A0A4R7JGR4	A0A4R7JGR4:1:186	EMBL-CDS:TDT37002.1	2	#0000FF	#FF0000	1	unclassified Gammaproteobacter	Halospina denitrificans.	FALSE	None	None	PF01928	Proteobacteria	FALSE	1	186	FAMILY	complete	A0A4R7JGR4:1:186		Halospina denitrificans	None	Bacteria	NA	332522	TrEMBL
1	3445	None	None	Betaproteobacteria	186	203	868	10846	Adenylate cyclase	None	Burkholderiaceae	PAMC26510_37720	Caballeronia	0050355 triphosphatase activity	None	None	IPR023577	IPR039013	IPR033469	None	None	NA	A0A2C9XVM5	A0A2C9XVM5:2:187	GI:1192990506|EMBL-CDS:OTP65638.1	2	#0000FF	#FF0000	1	Burkholderiales	Caballeronia sordidicola.	FALSE	None	None	PF01928	Proteobacteria	FALSE	1	186	FAMILY	complete	A0A2C9XVM5:2:187		Caballeronia sordidicola	None	Bacteria	NA	196367	TrEMBL
1	3446	None	None	Gammaproteobacteria	186	495|486	868	10846	CYTH domain-containing protein	None	Moraxellaceae	B9T27_10060|B9T28_04805|BEN74_17925	Acinetobacter	0050355 triphosphatase activity	None	None	IPR023577	IPR039013	IPR033469	None	None	NA	A0A1Y3CN67|A0A3B7PTR8	A0A1Y3CN67:1:186	GI:1191977305|EMBL-CDS:OTG66571.1|GI:1057628797|GI:1477106306|EMBL-CDS:AYA04481.1|REFSEQ:WP_068910769.1	2	#0000FF	#FF0000	2	Pseudomonadales	Acinetobacter sp. ANC 4648.|Acinetobacter sp. ANC 4999.|Acinetobacter sp. WCHAc010034.	FALSE	None	None	PF01928	Proteobacteria	FALSE	1	186|186|186	FAMILY	complete	A0A1Y3CN67:1:186		Acinetobacter sp. ANC 4648|Acinetobacter sp. ANC 4999|Acinetobacter sp. WCHAc010034	None	Bacteria	NA	1977875|1977882|1879049	TrEMBL
1	3447	None	None	unclassified Actinobacter	186	610	868	10846	CHAD domain protein	None	NA	BWY94_00845	NA	None	None	None	IPR007899|IPR023577	None	IPR033469|IPR038186	None	None	Terrabacteria group	A0A1V5IQX2	A0A1V5IQX2:2:187	EMBL-CDS:OPZ46141.1	2	#0000FF	#FF0000	1	NA	Actinobacteria bacterium ADurb.BinA094.	FALSE	None	None	PF01928|PF05235|PF13384	Actinobacteria	FALSE	1	186	FAMILY	complete	A0A1V5IQX2:2:187		Actinobacteria bacterium ADurb.BinA094	None	Bacteria	NA	1852790	TrEMBL
1	3448	None	None	Alphaproteobacteria	186	490	868	10846	Uncharacterized protein	None	Acetobacteraceae	BKE38_00200	Roseomonas	None	None	None	IPR007899|IPR023577	None	IPR033469|IPR038186	None	None	NA	A0A1V2H9I7	A0A1V2H9I7:2:187	GI:1141226869|GI:1139565283|EMBL-CDS:ONG59135.1	2	#0000FF	#FF0000	1	Rhodospirillales	Roseomonas deserti.	FALSE	None	None	PF01928|PF05235	Proteobacteria	FALSE	1	186	FAMILY	complete	A0A1V2H9I7:2:187		Roseomonas deserti	None	Bacteria	NA	1817963	TrEMBL
1	3450	None	None	Alphaproteobacteria	186	505	868	10846	CHAD domain containing protein|Inorganic triphosphatase YgiF| contains CYTH and CHAD domains	None	Methylobacteriaceae	DFJ57_6040|Mrad2831_3074|SAMN02799622_01967|SAMN04487845_110135	Methylobacterium	0050355 triphosphatase activity	None	None	IPR007899|IPR023577	IPR039013	IPR033469|IPR038186	None	mrd:Mrad2831_3074	NA	A0A1I6TZ25	A0A1I6TZ25:13:198	EMBL-CDS:SFS94446.1	2	#0000FF	#FF0000	1	Rhizobiales	Methylobacterium radiotolerans (strain ATCC 27329 / DSM 1819 / JCM 2831 /NBRC 15690 / NCIMB 10815 / 0-1)|Methylobacterium radiotolerans.|Methylobacterium sp. UNC378MF.|Methylobacterium sp. yr668.	False|True	fig|426355.14.peg.3142	None	PF01928|PF05235	Proteobacteria	FALSE	1	186	FAMILY	complete	A0A1I6TZ25:13:198		Methylobacterium radiotolerans|Methylobacterium radiotolerans JCM 2831|Methylobacterium sp. UNC378MF|Methylobacterium sp. yr668	426355.Mrad2831_3074	Bacteria	NA	1502748|1761801|31998|426355	TrEMBL
1	3451	None	None	Betaproteobacteria	186	214	868	10846	CYTH domain-containing protein	None	Nitrosomonadaceae	SAMN05216325_1038	Nitrosomonas	0050355 triphosphatase activity	None	None	IPR023577	IPR039013	IPR033469	None	None	NA	A0A1H8BMC2	A0A1H8BMC2:3:188	EMBL-CDS:SEM83933.1	2	#0000FF	#FF0000	1	Nitrosomonadales	Nitrosomonas marina.	FALSE	None	None	PF01928	Proteobacteria	FALSE	1	186	FAMILY	complete	A0A1H8BMC2:3:188		Nitrosomonas marina	None	Bacteria	NA	917	TrEMBL
1	3455	None	None	Betaproteobacteria|Alphaproteobacteria	186	469|527|509|524|526|470	868	10846	Uncharacterized protein|Adenylate cyclase|CYTH and CHAD domain-containing protein|Inorganic triphosphatase|Uncharacterized conserved protein|Putative Adenylate cyclase	4.6.1.1 {ECO:0000313|EMBL:SJM60498.1}	NA|Caulobacteraceae|unclassified Burkholderia	A3G81_23030|A2790_09010|BJP32_08370|CD943_05540|EQG53_00130|FM111_07675|NCTC8545_00402|NCTC9239_00480|SBBP1_750024|DI570_03915|EPO51_02580|EPO20_20140|EPN98_19820	NA|Phenylobacterium|Brevundimonas	0050355 triphosphatase activity|0004016 adenylate cyclase activity	None	None	IPR007899|IPR023577	IPR039013	IPR033469|IPR038186	None	bdm:EQG53_00130	NA	A0A1F4FIC4|A0A1G2W8D1|A0A1R4FX49|A0A2N9MHN2|A0A2W5PJW4|A0A521PUM2|A0A521YPD7|A0A522CIL0	A0A1F4FIC4:3:188	GI:1082754686|EMBL-CDS:OGA72970.1|GI:1088274779|EMBL-CDS:OHB30145.1|EMBL-CDS:SJM60498.1|EMBL-CDS:SPE34927.1|EMBL-CDS:PZQ64878.1|EMBL-CDS:TAJ74348.1|EMBL-CDS:TAK82717.1|EMBL-CDS:TAL29715.1	2	#0000FF	#FF0000	8	unclassified Betaproteobacteri|Caulobacterales|Burkholderiales	Betaproteobacteria bacterium RIFCSPLOWO2_12_FULL_65_14.|Phenylobacterium sp. RIFCSPHIGHO2_01_FULL_69_31.|Brevundimonas diminuta |Brevundimonas diminuta 3F5N.|Brevundimonas sp. ZS04.|Brevundimonas vancanneytii.|Burkholderiales bacterium.|Phenylobacterium zucineum.|Phenylobacterium sp.|Betaproteobacteria bacterium.	FALSE	None	None	PF01928|PF05235	Proteobacteria	FALSE	1	186|186|186|186|186|186|186|186|186	FAMILY	complete	A0A1F4FIC4:3:188		Betaproteobacteria bacterium RIFCSPLOWO2_12_FULL_6|Phenylobacterium sp. RIFCSPHIGHO2_01_FULL_69_31|Brevundimonas diminuta|Brevundimonas diminuta 3F5N|Brevundimonas sp. ZS04|Brevundimonas vancanneytii|Burkholderiales bacterium|Phenylobacterium zucineum|Phenylobacterium sp.|Betaproteobacteria bacterium	None	Bacteria	NA	1797501|1801944|1255603|1325724|1906854|293|1891238|284016|1871053|1891241	TrEMBL
1	3460	None	None	Betaproteobacteria	186	527|525|534|538|520|529|544|515|540|519|516|513|563|551|518|209|517|531|509|535|295|338	868	10846	Adenylate cyclase|CHAD domain protein|Uncharacterized conserved protein|CYTH and CHAD domain-containing protein|Uncharacterized protein|CYTH domain-containing protein|Inorganic triphosphatase|CHAD domain-containing protein|Inorganic triphosphatase YgiF	None	Alcaligenaceae|unclassified Burkholderia|NA	ACR54_00772|ERS370011_02039|NCTC13199_04071|SAMEA3906487_01860|FYA37_13945|L497_2091|ABE85_20715|SAMN04488135_115110|CDO44_08980|CEY11_15700|CHR62_14920|PuT2_03355|CAL22_17655|CDN99_27015|CML17_11500|CML16_17180|CR159_07745|BCM14_1638|DD235_07000|FMZ60_11210|DDY24_09310|CJP73_14445|CL536_01605|CML18_04920|DER48_108168|DCR74_22970|ABS43_07310|BGO71_30995|CDO46_10195|E2576_04615|E2I20_07075|E2I21_1…	Bordetella|Mitsuaria|Candidimonas|Pigmentiphaga|Pusillimonas|Roseateles|NA|Corticimicrobacter|unclassified Alcaligenaceae|Achromobacter|Paralcaligenes|Paracandidimonas|Rubrivivax	0050355 triphosphatase activity	None	None	IPR007899|IPR023577|IPR003093	IPR039013	IPR033469|IPR038186	None	bhz:ACR54_00772|bpdz:BBN53_17910|btrm:SAMEA390648701860|miu:ABE85_20715|pig:EGT29_02290|pacr:FXN63_25360|put:PT7_3625	NA	A0A0H4WFW8|A0A157PHI8|A0A158M0Z6|A0A1A9HNB2|A0A1M5ZL66|A0A208XW67|A0A225MCG1|A0A231HM13|A0A261VDX5|A0A2D0ALV4|A0A2D7XH05|A0A2D9ETU1|A0A2N4U5P2|A0A2T0XG70|A0A2V1K0T4|A0A354K1M1|A0A368WGC2|A0A3C1Y681|A0A3G8GF63|A0A3P4AXC6|A0A4R1LN50|A0A4R3M501|A0A4R3VHM3|A0A4V5ZWV2|A0A519EFG1|A0A519ZKT6|A0A522PQ83|A0A5C0B7R5|F4GT53	A0A0H4WFW8:1:186	GI:657873793|GI:890876975|EMBL-CDS:AKQ54123.1|REFSEQ:WP_029578351.1|GI:1016168363|GI:1546994065|GI:1024294055|EMBL-CDS:SAI69613.1|REFSEQ:WP_063491836.1|GI:620730040|EMBL-CDS:KAK88333.1|GI:1033655385|GI:1055639064|EMBL-CDS:ANH69395.1|GI:1120240825|EMBL-CDS:SHI24683.1|REFSEQ:WP_073107858.1|GI:1204445126|EMBL-CDS:OVZ60228.1|GI:1211493934|EMBL-CDS:OWT58412.1|GI:1221262093|EMBL-CDS:OXR49837.1|GI:12342…	2	#0000FF	#FF0000	29	Burkholderiales|unclassified Betaproteobacteri	Bordetella hinzii.|Bordetella pseudohinzii.|Bordetella trematum.|Bordetella holmesii CDC-H585-BH.|Bordetella holmesii.|Mitsuaria sp. 7.|Candidimonas bauzanensis.|Pigmentiphaga sp. NML080357.|Candidimonas nitroreducens.|Pusillimonas sp. NJUB218.|Pusillimonas sp. T2.|Bordetella genomosp. 12.|Roseateles aquatilis.|Pusillimonas sp.|Pusillimonas sp. JR1/69-3-13.|beta proteobacterium MWH-P2sevCIIIb.|Al…	FALSE	fig|103855.15.peg.770|fig|123899.6.peg.1848|fig|1331206.3.peg.2999|fig|1658665.3.peg.4238	None	PF01928|PF05235	Proteobacteria	FALSE	1	186|186|186|186|186|186|186|186|186|186|186|186|186|186|186|186|186|186|186|186|186|186|186|186	FAMILY	complete|fragment	A0A0H4WFW8:1:186		Bordetella hinzii|Bordetella pseudohinzii|Bordetella trematum|Bordetella holmesii|Bordetella holmesii CDC-H585-BH|Mitsuaria sp. 7|Candidimonas bauzanensis|Pigmentiphaga sp. NML080357|Candidimonas nitroreducens|Pusillimonas sp. NJUB218|Pusillimonas sp. T2|Bordetella genomosp. 12|Roseateles aquatilis|Pusillimonas sp.|Pusillimonas sp. JR1/69-3-13|beta proteobacterium MWH-P2sevCIIIb|Alcaligenaceae ba…	1392838.AWNM01000019_gene3999|123899.JPQP01000023_gene3056|1007105.PT7_3625	Bacteria	NA	103855|1331258|123899|1331206|35814|1658665|658167|2008675|683354|1548123|2023230|463035|431061|1979962|2045210|323426|2175229|2593958|2021368|2026684|2183983|134375|151784|1660091|1895729|2008676|2488560|2558244|2558245|2478468|2135726|627131|1917182|453575|50259|1912597|1940612|1007105	TrEMBL
1	3462	None	None	Alphaproteobacteria	186	483|493|527|484|480|462|526	868	10846	CHAD/CYTH-like domain-containing protein|CYTH-like CHAD domain-containing protein|Inorganic triphosphatase YgiF| contains CYTH and CHAD domains|Uncharacterized protein|Inorganic triphosphatase|CHAD domain-containing protein|Putative ceramide glucosyltransferase	None	Rhizobiaceae|Caulobacteraceae|unclassified Rhizobiales|Brucellaceae|unclassified Sphingomonad	BCL32_7068|EV128_124100|IE4872_CH03319|RGR602_CH03149|SAMN02927900_03543|ASC86_20465|ASE60_12660|C7491_103382|N183_22325|N184_29430|SAMN03159448_04691|ABS78_21185|BGO05_13470|BRY73_08335|B7Z07_02565|DJ019_01215|DQ393_31610|FP026_06395|NGR_b14510	Rhizobium|Rhizobium/Agrobacterium group|Sinorhizobium/Ensifer group|Phenylobacterium|NA|Ochrobactrum|Sinorhizobium	0050355 triphosphatase activity|0016740 transferase activity	None	None	IPR007899|IPR023577	IPR039013	IPR033469|IPR038186	None	rga:RGR602_CH03149|rhi:NGR_b14510	NA	A0A0B4X5R4|A0A0Q6SRU3|A0A0T6YJP4|A0A1E4GQ28|A0A1M3AVI2|A0A1V3YRU8|A0A258E9P1|A0A328BMT4|A0A329Y2S2|C3KKG6	A0A0B4X5R4:3:188	GI:745834780|EMBL-CDS:AJD42466.1|GI:947656681|GI:945485848|EMBL-CDS:KQV41383.1|REFSEQ:WP_056319396.1|GI:959965316|EMBL-CDS:KSV75074.1|GI:1064083362|EMBL-CDS:ODT85250.1|GI:1113201921|EMBL-CDS:OJU71241.1|GI:1148429383|EMBL-CDS:OOL18058.1|GI:1232462568|EMBL-CDS:OYX16536.1|EMBL-CDS:RAK68670.1|EMBL-CDS:RAX37358.1|GI:506367823|GI:227819684|GI:227338683|EMBL-CDS:ACP22902.1|REFSEQ:WP_015887542.1|REFSEQ:Y…	2	#0000FF	#FF0000	10	Rhizobiales|Caulobacterales|Sphingomonadales	Rhizobium azibense.|Rhizobium gallicum bv. gallicum R602.|Rhizobium gallicum.|Rhizobium loessense.|Rhizobium mongolense USDA 1844.|Rhizobium sp. Root1212.|Ensifer sp. AP48.|Ensifer sp. Root278.|Sinorhizobium sp. GL28.|Sinorhizobium sp. NFACC03.|Sinorhizobium sp. Sb3.|Phenylobacterium sp. SCN 70-31.|Rhizobiales bacterium 63-7.|Ochrobactrum sp. P6BS-III.|Sphingomonadales bacterium 32-67-7.|Phenylob…	FALSE	fig|1358417.3.peg.3316|fig|1358418.3.peg.5829|fig|394.7.peg.1860	None	PF01928|PF05235	Proteobacteria	FALSE	1	186|186|186|186|186|186|186|186|186	FAMILY	complete|fragment	A0A0B4X5R4:3:188		Rhizobium azibense|Rhizobium gallicum|Rhizobium gallicum bv. gallicum R602|Rhizobium loessense|Rhizobium mongolense USDA 1844|Rhizobium sp. Root1212|Ensifer sp. AP48|Ensifer sp. Root278|Sinorhizobium sp. GL28|Sinorhizobium sp. NFACC03|Sinorhizobium sp. Sb3|Phenylobacterium sp. SCN 70-31|Rhizobiales bacterium 63-7|Ochrobactrum sp. P6BS-III|Sphingomonadales bacterium 32-67-7|Phenylobacterium kunsha…	None	Bacteria	NA	1079460|1136135|1418105|158890|56730|1736429|1358417|1358418|1566295|1736509|2135475|1660129|1895813|1920636|1970595|1445034|398|394	TrEMBL
1	3472	None	None	Betaproteobacteria	187	401	868	10846	CHAD domain-containing protein	None	NA	E6H63_07985	NA	None	None	None	IPR007899|IPR023577	IPR039013	IPR033469|IPR038186	None	None	NA	A0A536WXE8	A0A536WXE8:3:189	EMBL-CDS:TMH28927.1	2	#0000FF	#FF0000	1	unclassified Betaproteobacteri	Betaproteobacteria bacterium.	FALSE	None	None	PF01928|PF05235	Proteobacteria	FALSE	1	187	FAMILY	fragment	A0A536WXE8:3:189		Betaproteobacteria bacterium	None	Bacteria	NA	1891241	TrEMBL
1	3476	None	None	Gammaproteobacteria	187	194	868	10846	Inorganic triphosphatase	None	Pasteurellaceae	EUX55_04015	Haemophilus	0050355 triphosphatase activity	None	None	IPR023577	IPR039013	IPR033469	None	None	NA	A0A502JMN0	A0A502JMN0:3:189	EMBL-CDS:TPH00266.1	2	#0000FF	#FF0000	1	Pasteurellales	Haemophilus haemolyticus.	FALSE	None	None	PF01928	Proteobacteria	FALSE	1	187	FAMILY	fragment	A0A502JMN0:3:189		Haemophilus haemolyticus	None	Bacteria	NA	726	TrEMBL
1	3478	None	None	Alphaproteobacteria	187	536	868	10846	Inorganic triphosphatase YgiF	None	Rhodospirillaceae	EDD55_10897	Varunaivibrio	0050355 triphosphatase activity	None	None	IPR007899|IPR023577	IPR039013	IPR033469|IPR038186	None	None	NA	A0A4R3J7A0	A0A4R3J7A0:17:203	EMBL-CDS:TCS61297.1	2	#0000FF	#FF0000	1	Rhodospirillales	Varunaivibrio sulfuroxidans.	FALSE	None	None	PF01928|PF05235	Proteobacteria	FALSE	1	187	FAMILY	complete	A0A4R3J7A0:17:203		Varunaivibrio sulfuroxidans	None	Bacteria	NA	1773489	TrEMBL
1	3479	None	None	Betaproteobacteria	187	509	868	10846	CYTH and CHAD domain-containing protein	None	Burkholderiaceae	EVC45_16665	Paraburkholderia	0050355 triphosphatase activity	None	None	IPR007899|IPR023577	IPR039013	IPR033469|IPR038186	None	None	NA	A0A4Q6X566	A0A4Q6X566:2:188	EMBL-CDS:RZF28492.1	2	#0000FF	#FF0000	1	Burkholderiales	Paraburkholderia sp. UYCP14C.	FALSE	None	None	PF01928|PF05235	Proteobacteria	FALSE	1	187	FAMILY	complete	A0A4Q6X566:2:188		Paraburkholderia sp. UYCP14C	None	Bacteria	NA	2511130	TrEMBL
1	3480	None	None	Gammaproteobacteria	187	512	868	10846	CYTH and CHAD domain-containing protein|Uncharacterized protein	None	NA	CBC10_003230|CNE99_02935	NA	0050355 triphosphatase activity	None	None	IPR007899|IPR023577	IPR039013	IPR033469|IPR038186	None	None	NA	A0A424L9R2	A0A424L9R2:3:189	EMBL-CDS:RPG26549.1	2	#0000FF	#FF0000	1	unclassified Gammaproteobacter	Gammaproteobacteria bacterium TMED50.|OM182 bacterium MED-G24.	FALSE	None	None	PF01928|PF05235	Proteobacteria	FALSE	1	187	FAMILY	complete	A0A424L9R2:3:189		Gammaproteobacteria bacterium TMED50|OM182 bacterium MED-G24	None	Bacteria	NA	1986255|1986763	TrEMBL
1	3484	None	None	Betaproteobacteria	187	377|509	868	10846	CYTH domain-containing protein|Uncharacterized conserved protein|CHAD domain-containing protein	None	Alcaligenaceae	CJ230_06400|NCTC11009_00527|NCTC11999_02427|FOZ76_00455	Oligella|Verticiella	0050355 triphosphatase activity	None	None	IPR023577|IPR007899	IPR039013	IPR033469|IPR038186	None	None	NA	A0A2N6QCV3|A0A556B218	A0A2N6QCV3:3:189	EMBL-CDS:PMC17375.1|EMBL-CDS:TSH99237.1	2	#0000FF	#FF0000	2	Burkholderiales	Oligella urethralis.|Verticiella sediminum.	FALSE	None	None	PF01928|PF05235	Proteobacteria	FALSE	1	187|187	FAMILY	complete	A0A2N6QCV3:3:189		Oligella urethralis|Verticiella sediminum	None	Bacteria	NA	90245|1247510	TrEMBL
1	3485	None	None	Gammaproteobacteria	187	284	868	10846	CYTH domain-containing protein	None	Alteromonadaceae|unclassified Oceanospiril	BTO32_04180|CL958_05060|CMI11_06405	Marinobacter|NA	0050355 triphosphatase activity	None	None	IPR023577	IPR039013	IPR033469	None	None	NA	A0A2E5SB78	A0A2E5SB78:3:189	EMBL-CDS:MBI43109.1	2	#0000FF	#FF0000	1	Alteromonadales|Oceanospirillales	Marinobacter lutaoensis.|Marinobacter sp.|Oceanospirillales bacterium.	FALSE	None	None	PF01928	Proteobacteria	FALSE	1	187	FAMILY	complete	A0A2E5SB78:3:189		Marinobacter lutaoensis|Marinobacter sp.|Oceanospirillales bacterium	None	Bacteria	NA	135739|1914300|50741	TrEMBL
1	3488	None	None	Alphaproteobacteria	187	500	868	10846	Inorganic triphosphatase	None	Bradyrhizobiaceae	CK489_36425	Bradyrhizobium	0050355 triphosphatase activity	None	None	IPR007899|IPR023577	IPR039013	IPR033469|IPR038186	None	None	NA	A0A2A2V7D4	A0A2A2V7D4:3:189	EMBL-CDS:PAY04820.1	2	#0000FF	#FF0000	1	Rhizobiales	Bradyrhizobium sp. UFLA03-84.	FALSE	None	None	PF01928|PF05235	Proteobacteria	FALSE	1	187	FAMILY	complete	A0A2A2V7D4:3:189		Bradyrhizobium sp. UFLA03-84	None	Bacteria	NA	418599	TrEMBL
1	3494	None	None	Alphaproteobacteria	187	585|587|616|575	868	10846	Uncharacterized protein|Inorganic triphosphatase YgiF| contains CYTH and CHAD domains	None	Bradyrhizobiaceae	AYJ54_20345|SAMN05192541_103494|EV574_6043|FBZ95_103290|FBZ96_103345|IQ16_01885	Bradyrhizobium	0050355 triphosphatase activity	None	None	IPR007899|IPR023577	IPR039013	IPR033469|IPR038186	None	None	NA	A0A176YHW0|A0A1I7I1U1|A0A4Q7TEF5|A0A560DWS1|A0A562RXG2	A0A176YHW0:76:262	GI:1027771662|GI:1026851021|EMBL-CDS:OAF06224.1|REFSEQ:WP_063703368.1|EMBL-CDS:SFU66877.1|EMBL-CDS:RZT58784.1|GI:1027749843|EMBL-CDS:TWB01569.1|REFSEQ:WP_063682598.1|EMBL-CDS:TWI73742.1	2	#0000FF	#FF0000	5	Rhizobiales	Bradyrhizobium centrolobii.|Bradyrhizobium arachidis.|Bradyrhizobium sacchari.|Bradyrhizobium sp. BK707.|Bradyrhizobium stylosanthis.|Bradyrhizobium huanghuaihaiense.	FALSE	None	None	PF01928|PF05235	Proteobacteria	FALSE	1	187|187|187|187	FAMILY	complete	A0A176YHW0:76:262		Bradyrhizobium centrolobii|Bradyrhizobium arachidis|Bradyrhizobium sacchari|Bradyrhizobium sp. BK707|Bradyrhizobium stylosanthis|Bradyrhizobium huanghuaihaiense	None	Bacteria	NA	1505087|858423|1399419|2512160|1803665|990078	TrEMBL
1	3496	None	None	Alphaproteobacteria	187	520|501	868	10846	Metal-chelation protein CHAD|Inorganic triphosphatase YgiF| contains CYTH and CHAD domains	None	Methylobacteriaceae|Bradyrhizobiaceae	ASG52_22900|SAMN05216330_105207	Methylobacterium|Bradyrhizobium	0050355 triphosphatase activity	None	None	IPR007899|IPR023577	IPR039013	IPR033469|IPR038186	None	None	NA	A0A0Q6CKF2|A0A1I5LN75	A0A0Q6CKF2:5:191	GI:947578513|GI:945300401|EMBL-CDS:KQT58061.1|REFSEQ:WP_056241983.1|EMBL-CDS:SFO98256.1	2	#0000FF	#FF0000	2	Rhizobiales	Methylobacterium sp. Leaf456.|Bradyrhizobium sp. Ghvi.	FALSE	None	None	PF01928|PF05235	Proteobacteria	FALSE	1	187|187	FAMILY	complete	A0A0Q6CKF2:5:191		Methylobacterium sp. Leaf456|Bradyrhizobium sp. Ghvi	None	Bacteria	NA	1736382|1855319	TrEMBL
1	3499	None	None	Alphaproteobacteria|NA|Betaproteobacteria	187	485|483|481|482|484|487|489|361|479|490|295|480|191|473|488|486|509|223|788	868	10846	CHAD domain protein|Ceramide glucosyltransferase|Adenylate cyclase|Metal-binding protein|Inorganic triphosphatase|Putative ceramide glucosyltransferase|Uncharacterized protein|Inorganic triphosphatase YgiF|CYTH domain-containing protein|CHAD domain-containing protein| contains CYTH and CHAD domains|Probable membrane transporter protein	4.6.1.1 {ECO:0000313|EMBL:GAO78982.1}|4.6.1.1 {ECO:0000313|EMBL:VWX47176.1}|4.6.1.1 {ECO:0000313|EMBL:CCW18075.1}	Sphingomonadaceae|Hyphomonadaceae|Rhizobiaceae|unclassified Sphingomonad|Methylobacteriaceae|NA|Phyllobacteriaceae	BF95_04625|BHE75_03723|ATE68_17755|FG91_02245|SKP52_10730|VR74_01885|SC1_02297|ASG68_24570|AB395_00004006|AOX55_00004037|CO661_08365|N181_29215|SF83666_c37990|SFHH103_03778|ATE71_15720|ATE69_01020|AS026_05855|BGN95_09665|ATY79_15135|ATY81_14565|C1T17_18285|C6558_27770|DFR49_0930|DAH55_13170|BRX40_16795|DAH66_08595|EOD43_19775|D3Y57_02945|EOP62_23000|DFS08_11016|EV668_3032|EWE75_05715|E4656_18650|…	Sphingobium|Sphingomonas|Sphingopyxis|Hyphomonas|Rhizobium/Agrobacterium group|Sinorhizobium|Sinorhizobium/Ensifer group|Hephaestia|NA|Enterovirga|Natronospirillum|Mesorhizobium|Novosphingobium	0016740 transferase activity|0050355 triphosphatase activity|0004016 adenylate cyclase activity	None	None	IPR007899|IPR023577	IPR039013|IPR002781	IPR033469|IPR038186	None	sphk:SKP52_10730|sfh:SFHH103_03778|skr:BRX40_16795|spha:D3Y57_02945|sfd:USDA257_c50110|sphm:G432_21530|ssan:NX02_09470|rhl:LPU83_3325	NA|unclassified Bacteria	A0A013VLX3|A0A095D479|A0A0A7PGE4|A0A0F2RN94|A0A0M9TYS9|A0A0Q6GHM4|A0A0T6Z041|A0A0W1CMQ3|A0A0W1GRN2|A0A109JM60|A0A1M2ZY43|A0A2D0AYB7|A0A2L0AD76|A0A2T3D0I2|A0A397PEQ7|A0A430C2B4|A0A430G4W6|A0A437LYJ8|A0A494T7Z1|A0A4Q5RPE4|A0A4R6FFK7|A0A4R7BWE5|A0A4V2DDM7|A0A4Z0W7A5|A0A502MLA7|A0A536SYP1|A0A536SYZ2|A0A561H492|A0A562K418|A0A653IPY4|I3XCD8|J2RUW3|M4S8G7|N1MLI3|S3HH53|W0AD63|W6RF94	A0A013VLX3:4:190	GI:593810339|GI:759429214|EMBL-CDS:EXS69507.1|REFSEQ:WP_043152231.1|GI:686471050|GI:739660075|EMBL-CDS:KGB53998.1|REFSEQ:WP_037515419.1|GI:746542407|GI:734571833|EMBL-CDS:AJA09049.1|REFSEQ:WP_039574632.1|GI:780837692|EMBL-CDS:KJS39466.1|EMBL-CDS:GAO78982.1|GI:945348690|GI:1011779273|EMBL-CDS:KQU05937.1|REFSEQ:WP_062601778.1|GI:739542194|GI:959970782|EMBL-CDS:KSV80444.1|REFSEQ:WP_037400547.1|GI:97…	2	#0000FF	#FF0000	37	Sphingomonadales|Rhodobacterales|Rhizobiales|NA|unclassified Betaproteobacteri	Sphingobium sp. Ant17.|Sphingomonas haloaromaticamans.|Sphingopyxis sp. H038.|Sphingopyxis sp. LC81.|Sphingopyxis fribergensis.|Hyphomonas sp. BRH_c22.|Sphingopyxis sp. C-1.|Rhizobium sp. Leaf453.|Rhizobium fredii |Rhizobium fredii (strain HH103)|Sinorhizobium fredii CCBAU 25509.|Sinorhizobium fredii CCBAU 45436.|Sinorhizobium fredii CCBAU 83666.|Sinorhizobium fredii USDA 205.|Sphingopyxis sp. H1…	False|True	fig|1461752.3.peg.3344|fig|1502850.3.peg.2268|fig|1629710.3.peg.141|fig|1230631.3.peg.6754|fig|380.5.peg.3996|fig|1185652.3.peg.5199|fig|1144312.3.peg.1829|fig|745310.14.peg.4480|fig|348824.6.peg.3586	None	PF01928|PF05235|PF01925	Proteobacteria|NA	FALSE	1	187|187|187|187|187|187|187|187|187|187|187|187|187|187|187|187|187|187|187	FAMILY	complete|fragment	A0A013VLX3:4:190		Sphingobium sp. Ant17|Sphingomonas haloaromaticamans|Sphingopyxis sp. H038|Sphingopyxis sp. LC81|Sphingopyxis fribergensis|Hyphomonas sp. BRH_c22|Sphingopyxis sp. C-1|Rhizobium sp. Leaf453|Sinorhizobium fredii|Sinorhizobium fredii CCBAU 25509|Sinorhizobium fredii CCBAU 45436|Sinorhizobium fredii CCBAU 83666|Sinorhizobium fredii HH103|Sinorhizobium fredii USDA 205|Sphingopyxis sp. H115|Sphingopyxi…	1502850.FG91_02245|1117943.SFHH103_03778|1185652.USDA257_c50110|1144312.PMI09_01786|745310.G432_21530|990285.RGCCGE502_15310|1123269.NX02_09470|348824.LPU83_3325	Bacteria	NA	1461752|653954|1502850|1759066|1515612|1629710|262667|1736380|1117943|1128330|1128331|1128334|1230631|380|1759073|1759078|1864509|1895848|1764276|1764278|2072936|2109730|645617|93064|1979270|2319844|1978525|1054037|1339210|2484750|2562806|2589889|1891241|1420591|570446|595605|2653158|1185652|2035455|1144312|2512130|745310|1301087|1120045|990285|1123269|348824	TrEMBL
1	3501	None	None	Gammaproteobacteria	188	359	868	10846	Adenylate cyclase	None	Succinivibrionaceae	HMPREF9444_00210	Succinatimonas	0050355 triphosphatase activity	Gastrointestinal tract	Obligate anaerobe	IPR023577	IPR039013	IPR033469	None	None	NA	E8LHN1	E8LHN1:4:191	GI:322417321|GI:496433590|EMBL-CDS:EFY07944.1|REFSEQ:WP_009142437.1	2	#0000FF	#FF0000	1	Aeromonadales	Succinatimonas hippei (strain DSM 22608 / JCM 16073 / KCTC 15190 / YIT12066)	FALSE	None	None	PF01928	Proteobacteria	FALSE	1	188	FAMILY	complete	E8LHN1:4:191		Succinatimonas hippei YIT 12066	762983.HMPREF9444_00210	Bacteria	NA	762983	TrEMBL
1	3503	None	None	unclassified Chloroflexi	188	271	868	10846	CYTH domain-containing protein	None	NA	E6J50_04520	NA	None	None	None	IPR023577	None	IPR033469	None	None	Terrabacteria group	A0A534ZPY7	A0A534ZPY7:50:237	EMBL-CDS:TMB50841.1	2	#0000FF	#FF0000	1	NA	Chloroflexi bacterium.	FALSE	None	None	PF01928	Chloroflexi	FALSE	1	188	FAMILY	complete	A0A534ZPY7:50:237		Chloroflexi bacterium	None	Bacteria	NA	2026724	TrEMBL
1	3504	None	None	Alphaproteobacteria	188	501	868	10846	Inorganic triphosphatase	None	Bradyrhizobiaceae	CWO90_27750	Bradyrhizobium	0050355 triphosphatase activity	None	None	IPR007899|IPR023577	IPR039013	IPR033469|IPR038186	None	None	NA	A0A4Q7FZA9	A0A4Q7FZA9:4:191	EMBL-CDS:RZN25379.1	2	#0000FF	#FF0000	1	Rhizobiales	Bradyrhizobium sp. Leo121.	FALSE	None	None	PF01928|PF05235	Proteobacteria	FALSE	1	188	FAMILY	complete	A0A4Q7FZA9:4:191		Bradyrhizobium sp. Leo121	None	Bacteria	NA	1571195	TrEMBL
1	3506	None	None	Betaproteobacteria	188	483|498	868	10846	CYTH domain-containing protein|CHAD domain-containing protein	None	unclassified Burkholderia	EIP75_19000|AQPW35_07860	Aquabacterium	0050355 triphosphatase activity	None	None	IPR023577|IPR007899	IPR039013	IPR033469|IPR038186	None	None	NA	A0A3R8S0Q0|A0A480APV9	A0A3R8S0Q0:137:324	EMBL-CDS:RRS02676.1|EMBL-CDS:GCL61705.1	2	#0000FF	#FF0000	2	Burkholderiales	Aquabacterium sp. SJQ9.|Aquabacterium pictum.	FALSE	None	None	PF01928|PF05235	Proteobacteria	FALSE	1	188|188	FAMILY	complete	A0A3R8S0Q0:137:324		Aquabacterium sp. SJQ9|Aquabacterium pictum	None	Bacteria	NA	2493092|2315236	TrEMBL
1	3507	None	None	Gammaproteobacteria	188	483	868	10846	CHAD domain-containing protein	None	Moraxellaceae	BEN74_17920	Acinetobacter	0050355 triphosphatase activity	None	None	IPR007899|IPR023577	IPR039013	IPR033469|IPR038186	None	None	NA	A0A3B7QIQ7	A0A3B7QIQ7:1:188	GI:1477106305|GI:1057628796|EMBL-CDS:AYA04480.1|REFSEQ:WP_068910768.1	2	#0000FF	#FF0000	1	Pseudomonadales	Acinetobacter sp. WCHAc010034.	FALSE	None	None	PF01928|PF05235	Proteobacteria	FALSE	1	188	FAMILY	complete	A0A3B7QIQ7:1:188		Acinetobacter sp. WCHAc010034	None	Bacteria	NA	1879049	TrEMBL
1	3508	None	None	Alphaproteobacteria	188	514	868	10846	Uncharacterized protein	None	Rhodobiaceae	CH339_17575	Rhodobium	0050355 triphosphatase activity	None	None	IPR007899|IPR023577	IPR039013	IPR033469|IPR038186	None	None	NA	A0A327JQD3	A0A327JQD3:5:192	EMBL-CDS:RAI25608.1	2	#0000FF	#FF0000	1	Rhizobiales	Rhodobium orientis.	FALSE	None	None	PF01928|PF05235	Proteobacteria	FALSE	1	188	FAMILY	complete	A0A327JQD3:5:192		Rhodobium orientis	None	Bacteria	NA	34017	TrEMBL
1	3511	None	None	Alphaproteobacteria	188	506	868	10846	Inorganic triphosphatase YgiF|CYTH and CHAD domain-containing protein	None	Sphingomonadaceae	B0I00_1277|EOO76_12275	Novosphingobium	0050355 triphosphatase activity	None	None	IPR007899|IPR023577	IPR039013	IPR033469|IPR038186	None	None	NA	A0A2N0HJD2|A0A519QPD4	A0A2N0HJD2:6:193	EMBL-CDS:PKB19050.1|EMBL-CDS:RZK00563.1	2	#0000FF	#FF0000	2	Sphingomonadales	Novosphingobium kunmingense.|Novosphingobium sp.	FALSE	None	None	PF01928|PF05235	Proteobacteria	FALSE	1	188	FAMILY	complete	A0A2N0HJD2:6:193		Novosphingobium kunmingense|Novosphingobium sp.	None	Bacteria	NA	1211806|1874826	TrEMBL
1	3512	None	None	Gammaproteobacteria	188	528	868	10846	Adenylate cyclase| CYTH domain protein	4.6.1.1 {ECO:0000313|EMBL:ATX77826.1}	Saccharospirillaceae	REIFOR_02703	Reinekea	0004016 adenylate cyclase activity|0050355 triphosphatase activity	None	None	IPR023577	IPR039013	IPR033469	None	rfo:REIFOR_02703	NA	A0A2K8KZN7	A0A2K8KZN7:40:227	GI:1279976567|EMBL-CDS:ATX77826.1	2	#0000FF	#FF0000	1	Oceanospirillales	Reinekea forsetii.	FALSE	None	None	PF01928	Proteobacteria	FALSE	1	188	FAMILY	complete	A0A2K8KZN7:40:227		Reinekea forsetii	None	Bacteria	NA	1336806	TrEMBL
1	3513	None	None	Gammaproteobacteria	188	331|196	868	10846	Putative adenylate cyclase|CYTH domain-containing protein	None	Oleiphilaceae|NA	OLMES_0742|COW05_07770	Oleiphilus|NA	0050355 triphosphatase activity	None	None	IPR023577	IPR039013	IPR033469	None	ome:OLMES_0742	NA	A0A1Y0I5W7|A0A2H0IA18	A0A1Y0I5W7:4:191	GI:1199110374|EMBL-CDS:ARU54834.1|EMBL-CDS:PIQ42833.1	2	#0000FF	#FF0000	2	Oceanospirillales|unclassified Gammaproteobacter	Oleiphilus messinensis.|Gammaproteobacteria bacterium CG12_big_fil_rev_8_21_14_0_65_46_12.	FALSE	None	None	PF01928	Proteobacteria	FALSE	1	188|188	FAMILY	complete	A0A1Y0I5W7:4:191		Oleiphilus messinensis|Gammaproteobacteria bacterium CG12_big_fil_rev_8_2	None	Bacteria	NA	141451|1974024	TrEMBL
1	3515	None	None	Alphaproteobacteria	188	506|497|521|501	868	10846	Uncharacterized protein|Inorganic triphosphatase|Putative Inorganic triphosphatase|CHAD domain-containing protein	None	Sphingomonadaceae|Caulobacteraceae|Beijerinckiaceae|Bradyrhizobiaceae	BGO24_13470|CSW59_13775|RHAL1_01263|RHCH11_RHCH11_01237|FXV83_33635	Sphingomonas|Caulobacter|unclassified Beijerinckiaceae|Bradyrhizobium	0050355 triphosphatase activity	None	None	IPR007899|IPR023577	IPR039013	IPR033469|IPR038186	None	bbar:RHAL1_01263	NA	A0A1M3DGZ1|A0A2G4K673|A0A5E4GW59|A0A5S4YF07	A0A1M3DGZ1:7:194	GI:1113268739|EMBL-CDS:OJV34168.1|EMBL-CDS:PHY18526.1|EMBL-CDS:VVB44464.1|EMBL-CDS:TYO62264.1	2	#0000FF	#FF0000	4	Sphingomonadales|Caulobacterales|Rhizobiales	Sphingomonas sp. 67-36.|Caulobacter sp. BP25.|Beijerinckiaceae bacterium RH AL1.|Beijerinckiaceae bacterium RH CH11.|Bradyrhizobium sp. aSej3.	FALSE	None	None	PF01928|PF05235	Proteobacteria	FALSE	1	188|188|188|188	FAMILY	complete	A0A1M3DGZ1:7:194		Sphingomonas sp. 67-36|Caulobacter sp. BP25|Beijerinckiaceae bacterium RH AL1|Beijerinckiaceae bacterium RH CH11|Bradyrhizobium sp. aSej3	None	Bacteria	NA	1895849|2048900|2572036|2572038|2605638	TrEMBL
1	3516	None	None	Alphaproteobacteria	188	482|483|274	868	10846	Adenylate cyclase|CHAD/CYTH-like domain-containing protein|Ceramide glucosyltransferase|Inorganic triphosphatase|CYTH domain-containing protein	4.6.1.1 {ECO:0000313|EMBL:APG85704.1}|4.6.1.1 {ECO:0000313|EMBL:APG92362.1}	Rhizobiaceae|Phyllobacteriaceae	ATY31_27595|CO664_20145|EV184_11384|NXT3_CH03196|SAMCCGM7_Ch2974|SS05631_c31400|C7I85_29535|LPU83_pLPU83a_0008	Sinorhizobium|Sinorhizobium/Ensifer group|Mesorhizobium|Rhizobium/Agrobacterium group	0004016 adenylate cyclase activity|0016740 transferase activity|0050355 triphosphatase activity	None	None	IPR007899|IPR023577	IPR039013	IPR033469|IPR038186	None	same:SAMCFNEI73_Ch3097|sino:SS05631_c31400|rhl:LPU83_pLPU83a_0008	NA	A0A1L3L6H9|A0A2P7RMD1|W6RG70	A0A1L3L6H9:1:188	GI:1110967609|GI:739529797|EMBL-CDS:APG85704.1|REFSEQ:WP_037388721.1|EMBL-CDS:PSJ51377.1|GI:583960982|EMBL-CDS:CDM59849.1	2	#0000FF	#FF0000	3	Rhizobiales	Rhizobium fredii |Sinorhizobium americanum CCGM7.|Sinorhizobium americanum.|Sinorhizobium sp. CCBAU 05631.|Sinorhizobium sp. NG07B.|Mesorhizobium soli.|Rhizobium favelukesii.	FALSE	fig|348824.6.peg.4514	None	PF01928|PF05235	Proteobacteria	FALSE	1	188|188|188	FAMILY	complete	A0A1L3L6H9:1:188		Sinorhizobium americanum|Sinorhizobium americanum CCGM7|Sinorhizobium fredii|Sinorhizobium sp. CCBAU 05631|Sinorhizobium sp. NG07B|Mesorhizobium soli|Rhizobium favelukesii	1408224.SAMCCGM7_c5381|794846.AJQU01000062_gene2596	Bacteria	NA	1408224|1538174|194963|380|794846|1295366|348824	TrEMBL
1	3518	None	None	Alphaproteobacteria	188	498|497	868	10846	Inorganic triphosphatase YgiF| contains CYTH and CHAD domains|Inorganic triphosphatase|CHAD domain containing protein	None	Sphingomonadaceae|Caulobacteraceae	SAMN03159340_00551|DI526_22685|CSW60_12245|Cseg_0161	Sphingomonas|Caulobacter	0050355 triphosphatase activity	None	None	IPR007899|IPR023577	IPR039013	IPR033469|IPR038186	None	cse:Cseg_0161	NA	A0A1G5SZ93|A0A2W5WR69|D5VDY7	A0A1G5SZ93:16:203	EMBL-CDS:SDA14429.1|EMBL-CDS:PZR30364.1|GI:502842385|GI:295429515|EMBL-CDS:ADG08687.1|REFSEQ:WP_013077361.1	2	#0000FF	#FF0000	3	Sphingomonadales|Caulobacterales	Sphingomonas sp. NFR15.|Caulobacter segnis.|Caulobacter segnis (strain ATCC 21756 / DSM 7131 / JCM 7823 / NBRC 15250 /LMG 17158 / TK0059)|Caulobacter sp. X.	FALSE	None	None	PF01928|PF05235	Proteobacteria	FALSE	1	188|188	FAMILY	complete	A0A1G5SZ93:16:203		Sphingomonas sp. NFR15|Caulobacter segnis|Caulobacter segnis ATCC 21756|Caulobacter sp. X	509190.Cseg_0161	Bacteria	NA	1566282|88688|2048901|509190	TrEMBL
1	3522	None	None	Alphaproteobacteria	188	535|523|493	868	10846	Uncharacterized protein|CYTH and CHAD domain-containing protein	None	Bradyrhizobiaceae|unclassified Caulobactera|unclassified Rhodospirill	BDOA9_0154280|B7Y99_02205|EPO50_24430	Bradyrhizobium|NA|Reyranella	0050355 triphosphatase activity	None	None	IPR007899|IPR023577	IPR039013	IPR033469|IPR038186	None	None	NA	A0A0S6UV74|A0A258FWK6|A0A521QKE1	A0A0S6UV74:26:213	GI:608615566|EMBL-CDS:GAJ36212.1|GI:1232484216|EMBL-CDS:OYX36273.1|EMBL-CDS:TAJ83074.1	2	#0000FF	#FF0000	3	Rhizobiales|Caulobacterales|Rhodospirillales	Bradyrhizobium sp. DOA9.|Caulobacterales bacterium 32-69-10.|Reyranella sp.	FALSE	None	None	PF01928|PF05235	Proteobacteria	FALSE	1	188|188|188	FAMILY	complete	A0A0S6UV74:26:213		Bradyrhizobium sp. DOA9|Caulobacterales bacterium 32-69-10|Reyranella sp.	1126627.BAWE01000005_gene5297	Bacteria	NA	1126627|1970503|1929291	TrEMBL
1	3527	None	None	Alphaproteobacteria	188	479|483|482|486|485|363|495|488|478|490|502|499|512|366|475|500	868	10846	CHAD domain-containing protein|CYTH and CHAD domain-containing protein|Ceramide glucosyltransferase|Uncharacterized protein|Inorganic triphosphatase|Adenylate cyclase|Inorganic triphosphatase YgiF|CHAD domain protein| contains CYTH and CHAD domains|CYTH domain-containing protein|Mll9114 protein|Metal-binding protein	4.6.1.1 {ECO:0000313|EMBL:SPL62870.1}	Rhizobiaceae|Erythrobacteraceae|Sphingomonadaceae|Phyllobacteriaceae|unclassified Rhizobiales|Brucellaceae|Rhodobacteraceae|Hyphomicrobiaceae	EXZ48_21930|SHLA_9c000720|PK98_08030|AC244_22660|CAF53_13685|YP76_15025|ASE69_00065|E5673_11025|EOP66_06105|K426_08260|A9K68_04420|BQ8794_290126|CIT31_15620|EV665_12241|shn_32555|BSY16_5140|A8M32_00335|SAMN03159463_05045|CMN63_09435|CNE89_05400|CML24_13215|BQ8482_380300|ECB98_05360|FIC94_09410|OHAE_2802|C8J45_1115|C7493_11854|DI640_00465|CCGE525_32650|CCGE525_38040|BCF22_1102|E5W04_03810|EJ071_37…	Shinella|Croceibacterium|Sinorhizobium/Ensifer group|Sphingobium|Sphingomonas|Mesorhizobium|unclassified Sphingomonadaceae|NA|Ochrobactrum|unclassified Brucellaceae|Novosphingobium|Rhizobium/Agrobacterium group|Paracoccus|Pelagibacterium	0050355 triphosphatase activity|0016740 transferase activity|0004016 adenylate cyclase activity	None	None	IPR007899|IPR023577	IPR039013	IPR033469|IPR038186	None	spht:K426_08260|shz:shn_32555|six:BSY16_5140|rjg:CCGE525_32650|rjg:CCGE525_38040|phl:KKY_3003|mlo:mll9114	NA	A0A021X8N0|A0A0B2C290|A0A0L8BLW2|A0A0M3ALW1|A0A0Q4EZX5|A0A126RKA9|A0A1A5T0L2|A0A1A9GEL1|A0A1B3MIQ5|A0A1E3VID1|A0A1I5TYD8|A0A2A5YTF3|A0A2D8YQT5|A0A2P9ASP3|A0A2P9HGE2|A0A2T5GN28|A0A2V5C3Z7|A0A2W4Z616|A0A387G0N2|A0A387GB16|A0A397M544|A0A3Q8YYU1|A0A3S0NLN7|A0A439HA35|A0A439ZLU0|A0A442FE48|A0A4Q4JQ26|A0A4Q9G727|A0A4R2RNT9|A0A4S0SIN5|A0A502SL56|A0A503I436|A0A504E5G2|A0A520FVA6|A0A520JNY7|A0A529XTB0|G4R…	A0A021X8N0:1:188	GI:601180217|GI:631491094|EMBL-CDS:EYR81551.1|REFSEQ:WP_024270630.1|GI:746019701|GI:733432149|EMBL-CDS:KHL26387.1|REFSEQ:WP_039095613.1|GI:921316745|GI:918163510|EMBL-CDS:KOF15573.1|REFSEQ:WP_053251070.1|GI:820039435|GI:820803197|EMBL-CDS:KKW90933.1|REFSEQ:WP_046764453.1|GI:944604266|GI:947819906|EMBL-CDS:KQM56136.1|REFSEQ:WP_056481247.1|GI:1054792647|GI:998165433|EMBL-CDS:AMK22597.1|REFSEQ:WP_06…	2	#0000FF	#FF0000	43	Rhizobiales|Sphingomonadales|Rhodobacterales	Shinella sp. DD12.|Shinella sp. JR1-6.|Croceibacterium mercuriale.|Ensifer adhaerens |Sphingobium chungbukense.|Sphingobium sp. LB126.|Sphingomonas sp.|Sphingomonas sp. Leaf208.|Sphingomonas sp. PAMC26645.|Sphingobium sp. TKS.|Mesorhizobium prunaredense.|Mesorhizobium sp. AA22.|Mesorhizobium wenxiniae.|Shinella granuli.|Shinella sp. HZN7.|Sinorhizobium sp. RAC02.|Ensifer alkalisoli.|Mesorhizobium…	False|True	fig|106592.7.peg.2402|fig|56193.3.peg.3140|fig|1315974.3.peg.1725|fig|1842534.3.peg.5280|fig|1420583.3.peg.1586|fig|1082931.4.peg.2959|fig|1107881.3.peg.677|fig|1144307.3.peg.1469|fig|1331060.3.peg.1952|fig|1207055.3.peg.2969	None	PF01928|PF05235	Proteobacteria	FALSE	1	188|188|188|188|188|188|188|188|188|188|188|188|188|188|188|188|188|188|188|188|188|188|188	FAMILY	complete|fragment	A0A021X8N0:1:188		Shinella sp. DD12|Shinella sp. JR1-6|Croceibacterium mercuriale|Ensifer adhaerens|Sphingobium chungbukense|Sphingobium sp. LB126|Sphingomonas sp.|Sphingomonas sp. Leaf208|Sphingomonas sp. PAMC26645|Sphingobium sp. TKS|Mesorhizobium prunaredense|Mesorhizobium sp. AA22|Mesorhizobium wenxiniae|Shinella granuli|Shinella sp. HZN7|Sinorhizobium sp. RAC02|Ensifer alkalisoli|Mesorhizobium sp. NFR06|Sphin…	1410620.SHLA_9c000720|1082931.KKY_3003|1144307.PMI04_01515|314266.SKA58_09646|1331060.RLDS_10225|1207055.C100_15565	Bacteria	NA	1410620|2527671|1572751|106592|1983755|56193|1735679|2565555|28214|1315974|1631249|1854057|2014805|323621|879274|1842534|1752398|1566290|1912891|1986231|1909294|1631247|2479765|2487907|419474|2135660|2135477|1549858|1312183|1871066|2493673|2496753|2496666|2496669|2563932|2493675|2496652|2496653|2496663|2496754|425306|1132417|1420583|2528244|2135655|2135657|2135658|2563950|2589899|2589930|2589888|…	TrEMBL
1	3528	None	None	Gammaproteobacteria	189	486	868	10846	CHAD domain-containing protein|Uncharacterized protein	None	Moraxellaceae	C3F34_00500|F4W09_03835|FM020_10310|I593_02466	Acinetobacter	None	None	None	IPR007899|IPR023577	None	IPR033469|IPR038186	None	None	NA	R9AWM2	R9AWM2:1:189	GI:505762567|GI:507096864|EMBL-CDS:EOR06598.1|REFSEQ:WP_016167506.1	2	#0000FF	#FF0000	1	Pseudomonadales	Acinetobacter sp. ACNIH2.|Acinetobacter tandoii DSM 14970 = CIP 107469.|Acinetobacter tandoii.	FALSE	fig|1120927.3.peg.2399	None	PF01928|PF05235	Proteobacteria	FALSE	1	189	FAMILY	complete	R9AWM2:1:189		Acinetobacter sp. ACNIH2|Acinetobacter tandoii|Acinetobacter tandoii DSM 14970 = CIP 107469	202954.BBNK01000004_gene1912	Bacteria	NA	1120927|1758189|202954	TrEMBL
1	3533	None	None	Alphaproteobacteria	189	572	868	10846	CHAD domain-containing protein	None	NA	E6G70_07715|E6G85_09800	NA	None	None	None	IPR007899|IPR023577	IPR039013	IPR033469|IPR038186	None	None	NA	A0A537Q7M4	A0A537Q7M4:61:249	EMBL-CDS:TMJ53031.1	2	#0000FF	#FF0000	1	unclassified Alphaproteobacter	Alphaproteobacteria bacterium.	FALSE	None	None	PF01928|PF05235	Proteobacteria	FALSE	1	189|189	FAMILY	complete	A0A537Q7M4:61:249		Alphaproteobacteria bacterium	None	Bacteria	NA	1913988	TrEMBL
1	3540	None	None	Clostridia	189	216	868	10846	CYTH domain-containing protein	None	Ruminococcaceae	B0O40_0584|SAMN06297423_0584	unclassified Ruminococcaceae	0050355 triphosphatase activity	None	None	IPR023577	IPR039013	IPR033469	None	None	Terrabacteria group	A0A316BCN6	A0A316BCN6:2:190	EMBL-CDS:PWJ70735.1	2	#0000FF	#FF0000	1	Clostridiales	Ruminococcaceae bacterium R-25.|Ruminococcaceae bacterium.	FALSE	None	None	PF01928	Firmicutes	FALSE	1	189	FAMILY	complete	A0A316BCN6:2:190		Ruminococcaceae bacterium|Ruminococcaceae bacterium R-25	None	Bacteria	NA	1898205|2202136	TrEMBL
1	3541	None	None	Alphaproteobacteria	189	216	868	10846	CYTH domain-containing protein	None	Beijerinckiaceae	CR217_12745	unclassified Beijerinckiaceae	0050355 triphosphatase activity	None	None	IPR023577	IPR039013	IPR033469	None	None	NA	A0A2N8M9B1	A0A2N8M9B1:5:193	EMBL-CDS:PNE10709.1	2	#0000FF	#FF0000	1	Rhizobiales	Beijerinckiaceae bacterium.	FALSE	None	None	PF01928	Proteobacteria	FALSE	1	189	FAMILY	complete	A0A2N8M9B1:5:193		Beijerinckiaceae bacterium	None	Bacteria	NA	1978229	TrEMBL
1	3546	None	None	Alphaproteobacteria	189	202|512	868	10846	Inorganic triphosphatase|CHAD domain-containing protein	None	NA|Sphingomonadaceae	CFE32_20615|D5I55_02855	NA|Aestuariisphingobium	0050355 triphosphatase activity	None	None	IPR023577|IPR007899	IPR039013	IPR033469|IPR038186	None	None	NA	A0A257JER7|A0A419MWJ5	A0A257JER7:5:193	GI:1232136990|EMBL-CDS:OYU73547.1|EMBL-CDS:RJT24456.1	2	#0000FF	#FF0000	2	unclassified Alphaproteobacter|Sphingomonadales	Alphaproteobacteria bacterium PA3.|Aestuariisphingobium litorale.	FALSE	None	None	PF01928|PF05235	Proteobacteria	FALSE	1	189|189	FAMILY	fragment|complete	A0A257JER7:5:193		Alphaproteobacteria bacterium PA3|Aestuariisphingobium litorale	None	Bacteria	NA	2015571|2339262	TrEMBL
1	3547	None	None	Betaproteobacteria	189	542|567	868	10846	Uncharacterized protein|CYTH and CHAD domain-containing protein	None	unclassified Burkholderia	BGO72_21335|EHM83_08210	NA	0050355 triphosphatase activity	None	None	IPR007899|IPR023577	IPR039013	IPR033469|IPR038186	None	None	NA	A0A1Q3YKI9|A0A3N5GPB0	A0A1Q3YKI9:7:195	GI:1113442707|EMBL-CDS:OJX04558.1|EMBL-CDS:RPH64458.1	2	#0000FF	#FF0000	2	Burkholderiales	Burkholderiales bacterium 70-64.|Burkholderiales bacterium.	FALSE	None	None	PF01928|PF05235	Proteobacteria	FALSE	1	189|189	FAMILY	complete	A0A1Q3YKI9:7:195		Burkholderiales bacterium 70-64|Burkholderiales bacterium	None	Bacteria	NA	1895733|1891238	TrEMBL
1	3549	None	None	Gammaproteobacteria	189	278|289	868	10846	CYTH domain-containing protein|Adenylate cyclase	None	Alteromonadaceae	SAMN04487960_108126|CL604_17150	Marinobacter|unclassified Alteromonadaceae	0050355 triphosphatase activity	None	None	IPR023577	IPR039013	IPR033469	None	None	NA	A0A1H3AWH4|A0A2E5MR84	A0A1H3AWH4:3:191	EMBL-CDS:SDX34017.1|EMBL-CDS:MBH87259.1	2	#0000FF	#FF0000	2	Alteromonadales	Marinobacter mobilis.|Alteromonadaceae bacterium.	FALSE	None	None	PF01928	Proteobacteria	FALSE	1	189|189	FAMILY	complete	A0A1H3AWH4:3:191		Marinobacter mobilis|Alteromonadaceae bacterium	None	Bacteria	NA	488533|1916082	TrEMBL
1	3550	None	None	Alphaproteobacteria|Betaproteobacteria	189	589|523	868	10846	Uncharacterized protein	None	Bradyrhizobiaceae|Burkholderiaceae	AXW67_34940|ABS56_03470|AC629_22040|AC630_22135	Bradyrhizobium|Lautropia	0050355 triphosphatase activity	None	None	IPR007899|IPR023577	IPR039013	IPR033469|IPR038186	None	None	NA	A0A176ZHB9|A0A1D2SKF6|A0A1Q5RLX9	A0A176ZHB9:80:268	GI:1027743241|GI:1026864964|EMBL-CDS:OAF19907.1|REFSEQ:WP_063676153.1|GI:1063987797|EMBL-CDS:ODS98810.1|GI:1122638529|GI:1120629829|EMBL-CDS:OKO76744.1|REFSEQ:WP_074120682.1	2	#0000FF	#FF0000	3	Rhizobiales|Burkholderiales	Bradyrhizobium neotropicale.|Lautropia sp. SCN 69-89.|Bradyrhizobium sp. AS23.2.|Bradyrhizobium sp. NAS80.1.	FALSE	None	None	PF01928|PF05235	Proteobacteria	FALSE	1	189|189	FAMILY	complete	A0A176ZHB9:80:268		Bradyrhizobium neotropicale|Lautropia sp. SCN 69-89|Bradyrhizobium sp. AS23.2|Bradyrhizobium sp. NAS80.1	None	Bacteria	NA	1497615|1660104|1680155|1680159	TrEMBL
1	3551	None	None	Alphaproteobacteria	189	517	868	10846	CHAD domain protein	None	Rhodobacteraceae	PsAD2_01191	Pseudovibrio	0050355 triphosphatase activity	None	None	IPR007899|IPR023577	IPR039013	IPR033469|IPR038186	None	None	NA	A0A166A7Q9	A0A166A7Q9:1:189	GI:1020206163|GI:1056571893|EMBL-CDS:KZL20703.1|REFSEQ:WP_068003770.1	2	#0000FF	#FF0000	1	Rhodobacterales	Pseudovibrio axinellae.	FALSE	fig|989403.3.peg.1275	None	PF01928|PF05235	Proteobacteria	FALSE	1	189	FAMILY	complete	A0A166A7Q9:1:189		Pseudovibrio axinellae	None	Bacteria	NA	989403	TrEMBL
1	3552	None	None	Betaproteobacteria	189	514	868	10846	CHAD domain-containing protein	None	Burkholderiaceae	AWB65_05963|AWB67_06671	Caballeronia	0050355 triphosphatase activity	None	None	IPR007899|IPR023577	IPR039013	IPR033469|IPR038186	None	None	NA	A0A158J4Y5	A0A158J4Y5:2:190	EMBL-CDS:SAL63898.1	2	#0000FF	#FF0000	1	Burkholderiales	Caballeronia humi.|Caballeronia terrestris.	FALSE	None	None	PF01928|PF05235	Proteobacteria	FALSE	1	189	FAMILY	complete	A0A158J4Y5:2:190		Caballeronia humi|Caballeronia terrestris	None	Bacteria	NA	1226301|326474	TrEMBL
1	3553	None	None	Gammaproteobacteria	189	485|482|488	868	10846	Uncharacterized protein|Adenylate cyclase|CHAD domain-containing protein|CYTH and CHAD domain-containing protein|Inorganic triphosphatase	None	Moraxellaceae	AZH43_03530|AHTJR_10690|AHTJS_11080|AhaeAN54_012730|BSR56_05495|EA769_10915|F2A31_10550|F926_02612|F927_01893|HMP0015_1408|HMPREF0023_1334|NCTC10306_03057|EAH57_07560|EXE30_07145|F903_02749|F991_01581|BJN41_00745|C3Y93_04295|CF596_07745|E0H79_03705|F947_01130	Acinetobacter	0050355 triphosphatase activity	Airways|Skin	Aerobe	IPR007899|IPR023577	IPR039013	IPR033469|IPR038186	None	ahl:AHTJS_11080	NA	A0A151XY93|A0A1L6KP69|N8PVV9|N9CP44	A0A151XY93:1:189	GI:1013831086|GI:1056175788|EMBL-CDS:KYQ70801.1|REFSEQ:WP_067671706.1|GI:1126520456|GI:1128949098|EMBL-CDS:APR70855.1|REFSEQ:WP_075315923.1|GI:479879669|GI:490808303|EMBL-CDS:ENU30656.1|REFSEQ:WP_004670424.1|GI:480029688|GI:491114556|EMBL-CDS:ENV70013.1|REFSEQ:WP_004973013.1	2	#0000FF	#FF0000	4	Pseudomonadales	Acinetobacter pragensis.|Acinetobacter haemolyticus ATCC 19194.|Acinetobacter haemolyticus CIP 64.3.|Acinetobacter haemolyticus NIPH 261.|Acinetobacter haemolyticus.|Acinetobacter sp. ATCC 27244.|Acinetobacter sp. C16S1.|Acinetobacter halotolerans.|Acinetobacter sp. 2JN-4.|Acinetobacter sp. CIP-A165.|Acinetobacter sp. NIPH 298.|Acinetobacter sp. ANC 5045.|Acinetobacter sp. SWBY1.|Acinetobacter sp…	FALSE	fig|1217659.3.peg.1856|fig|1217986.3.peg.2582|fig|1217692.3.peg.2709|fig|40373.3.peg.1524|fig|1120929.3.peg.1060	None	PF01928|PF05235	Proteobacteria	FALSE	1	189|189|189|189	FAMILY	complete	A0A151XY93:1:189		Acinetobacter pragensis|Acinetobacter haemolyticus|Acinetobacter haemolyticus ATCC 19194|Acinetobacter haemolyticus CIP 64.3|Acinetobacter haemolyticus NIPH 261|Acinetobacter sp. ATCC 27244|Acinetobacter sp. C16S1|Acinetobacter halotolerans|Acinetobacter sp. 2JN-4|Acinetobacter sp. CIP-A165|Acinetobacter sp. NIPH 298|Acinetobacter sp. ANC 5045|Acinetobacter sp. SWBY1|Acinetobacter sp. YT-02|Acine…	525244.HMPREF0023_1334|40373.F991_01581|202956.BBNL01000010_gene2485	Bacteria	NA	1806892|1217659|1217986|2609668|29430|525244|707232|1217692|1752076|2479844|40373|1120929|2018564|202956|2079596|2529851	TrEMBL
1	3554	None	None	Alphaproteobacteria	189	504	868	10846	Uncharacterized protein	None	Bradyrhizobiaceae	CP49_30570	Bradyrhizobium	0050355 triphosphatase activity	None	None	IPR007899|IPR023577	IPR039013	IPR033469|IPR038186	None	None	NA	A0A0R3KK12	A0A0R3KK12:4:192	GI:949332902|GI:949336545|GI:951484314|EMBL-CDS:KRQ91687.1|REFSEQ:WP_057855636.1	2	#0000FF	#FF0000	1	Rhizobiales	Bradyrhizobium valentinum.	FALSE	None	None	PF01928|PF05235	Proteobacteria	FALSE	1	189	FAMILY	complete	A0A0R3KK12:4:192		Bradyrhizobium valentinum	None	Bacteria	NA	1518501	TrEMBL
1	3557	None	None	Gammaproteobacteria|Alphaproteobacteria|unclassified Proteobacter	189	302|496|325|490|531|492|443	868	10846	Adenylate cyclase|CYTH domain-containing protein|Metal-chelation protein CHAD|Triphosphatase	None	Halomonadaceae|Methylobacteriaceae|NA|Saccharospirillaceae|Oceanospirillaceae	CEK60_10850|CUU95_02230|DEO68_10180|EI420_03705|FF32_09895|AO398_05525|CSB48_03260|BGP77_00545|ELY33_02635|BCF53_105176|FME95_11155|GME_04797|RED65_05962	Halomonas|Methylobacterium|NA|Saccharospirillum|Reinekea|Bermanella	0050355 triphosphatase activity	None	None	IPR023577|IPR007899	IPR039013	IPR033469|IPR038186	None	halk:CUU95_02230|hcs:FF32_09895|hvn:EI420_03705	NA	A0A060BDK2|A0A0V7Z463|A0A2G6D1Z7|A0A2T6E391|A0A433KUF4|A0A4V2UJW3|A0A5C8Z1E9|F7SKE9|Q1MZH3	A0A060BDK2:16:204	GI:641741868|GI:740696471|EMBL-CDS:AIA75146.1|REFSEQ:WP_038481760.1|GI:959119117|GI:959934885|EMBL-CDS:KST59251.1|EMBL-CDS:PID43820.1|EMBL-CDS:PTY35853.1|EMBL-CDS:RUR33271.1|EMBL-CDS:TCS41748.1|EMBL-CDS:TXR51972.1|GI:497408025|GI:338765887|EMBL-CDS:EGP20818.1|REFSEQ:WP_009722223.1|GI:494074601|GI:94426449|EMBL-CDS:EAT11438.1|REFSEQ:WP_007016657.1	2	#0000FF	#FF0000	9	Oceanospirillales|Rhizobiales|NA	Halomonas alkaliphila.|Halomonas campaniensis.|Halomonas sp. N3-2A.|Halomonas venusta.|Methylobacterium sp. GXS13.|Proteobacteria bacterium.|Saccharospirillum sp. MSK14-1.|Halomonas andesensis.|Reinekea marinisedimentorum.|Reinekea sp. SSH23.|Halomonas sp. TD01.|Bermanella marisrubri.	FALSE	None	None	PF01928|PF05235	Proteobacteria	FALSE	1	189|189|189|189|189|189|189	FAMILY	complete	A0A060BDK2:16:204		Halomonas alkaliphila|Halomonas campaniensis|Halomonas sp. N3-2A|Halomonas venusta|Methylobacterium sp. GXS13|Proteobacteria bacterium|Saccharospirillum sp. MSK14-1|Halomonas andesensis|Reinekea marinisedimentorum|Reinekea sp. SSH23|Halomonas sp. TD01|Bermanella marisrubri	999141.GME_04797	Bacteria	NA	2014541|213554|272774|44935|1730094|1977087|1897632|447567|230495|2593301|999141|207949	TrEMBL
1	3558	None	None	Alphaproteobacteria|Betaproteobacteria|Hydrogenophilalia|Gammaproteobacteria	189	480|487|484|473|485|488|501|489|510|493|486|503|472|483|625|511|590|498|482	868	10846	Ceramide glucosyltransferase|Uncharacterized protein|Adenylate cyclase|Inorganic triphosphatase YgiF|CYTH and CHAD domain-containing protein|Triphosphatase| contains CYTH and CHAD domains|Adenylate cyclase family|Uncharacterized conserved protein|Inorganic triphosphatase|CHAD domain-containing protein|CYTH domain-containing protein|CHAD domain protein	4.6.1.1 {ECO:0000313|EMBL:VXC60871.1}|4.6.1.1 {ECO:0000313|EMBL:GAY23006.1}|3.6.1.25 {ECO:0000313|EMBL:ANI78819.1}|3.6.1.25 {ECO:0000313|EMBL:OWK29589.1}	Sphingomonadaceae|Rhodospirillaceae|Acetobacteraceae|Thiobacillaceae|unclassified Hydrogenophi|Methylobacteriaceae|Lichenibacteriaceae|Salinarimonadaceae|Saccharospirillaceae	BV96_03073|L288_19910|ASE77_01385|ASE89_12485|C8J24_2165|NI18_03470|SPHINGOT1_120090|A8G00_15380|A8O16_18610|EWH10_21015|FIL70_01760|SFOMI_3569|TZ53_15235|ASE85_08590|BV98_002409|K663_10625|EP837_02420|A6A05_07530|SAMN05428950_10226|APZ41_012295|CTJ15_21390|DI532_07685|DI601_01545|NCTC13290_03283|NCTC13291_00546|RADP37_04376|RGI145_14550|BGN95_23365|KC8_09630|SAMN06295912_11183|SPMU_20090|B7X91_0…	Sphingobium|Sphingomonas|Magnetospirillum|Azospirillum|Roseomonas|NA|Thiobacillus|Methylobacterium|Lichenibacterium|Salinarimonas|Reinekea	0016740 transferase activity|0050355 triphosphatase activity|0004016 adenylate cyclase activity	None	None	IPR007899|IPR023577	IPR039013	IPR033469|IPR038186	None	syb:TZ53_15235|spmi:K663_10625|sphb:EP837_02420|rgi:RGI145_14550|ros:CTJ15_21390|spkc:KC8_09630|spyg:YGS_C1P1193|sphm:G432_12710	NA	A0A031JC60|A0A0A6D4B1|A0A0C5XK95|A0A0Q4IMA8|A0A126R846|A0A173KXB4|A0A178MY62|A0A1H7A3R8|A0A1L7AHA0|A0A1M2ZGU7|A0A1X9YFK4|A0A239GBQ6|A0A245ZIM1|A0A259ENZ0|A0A2Z6AD77|A0A389MKL9|A0A4Q2IKX1|A0A4Q2RFX7|A0A4R2XZD1|A0A512J7I3|A0A5B2VED7|A4BKN3|M4S3A9	A0A031JC60:3:191	GI:739628659|GI:612112671|EMBL-CDS:EZP70776.1|REFSEQ:WP_037485021.1|GI:722249623|GI:670492727|EMBL-CDS:KHA65257.1|REFSEQ:WP_031440785.1|GI:764454766|GI:765343560|EMBL-CDS:AJR24880.1|REFSEQ:WP_044661830.1|GI:944649104|GI:948030343|EMBL-CDS:KQN00696.1|REFSEQ:WP_056689573.1|GI:998161333|GI:1011196780|EMBL-CDS:AMK18503.1|REFSEQ:WP_062117152.1|GI:1054765315|GI:1034622413|EMBL-CDS:ANI78819.1|REFSEQ:WP_…	2	#0000FF	#FF0000	23	Sphingomonadales|Rhodospirillales|Hydrogenophilales|Nitrosomonadales|Rhizobiales|Oceanospirillales	Sphingobium quisquiliarum P25.|Sphingomonas paucimobilis |Sphingomonas aerolata.|Sphingomonas sp. Ant20.|Sphingomonas sp. Leaf226.|Sphingomonas sp. Leaf30.|Sphingomonas sp. T1.|Sphingobium fuliginis (strain ATCC 27551)|Sphingobium fuliginis ATCC 27551.|Sphingobium sp. (strain YBL2)|Sphingobium sp. 20006FA.|Sphingobium sp. SA916.|Sphingobium sp. Leaf26.|Sphingobium herbicidovorans (strain ATCC 700…	FALSE	fig|1329909.3.peg.3834|fig|13689.6.peg.3119|fig|484429.4.peg.3200|fig|1219045.3.peg.2443|fig|407020.3.peg.2218|fig|1855519.3.peg.2483|fig|745310.14.peg.2640	None	PF01928|PF05235	Proteobacteria	FALSE	1	189|189|189|189|189|189|189|189|189|189|189|189|189|189|189|189|189|189|189	FAMILY	complete	A0A031JC60:3:191		Sphingobium quisquiliarum P25|Sphingomonas paucimobilis|Sphingomonas aerolata|Sphingomonas sp. Ant20|Sphingomonas sp. Leaf226|Sphingomonas sp. Leaf30|Sphingomonas sp. T1|Sphingobium fuliginis|Sphingobium fuliginis ATCC 27551|Sphingobium sp. 20006FA|Sphingobium sp. SA916|Sphingobium sp. YBL2|Sphingobium sp. Leaf26|Sphingobium herbicidovorans NBRC 16415|Sphingobium sp. MI1205|Sphingobium sp. EP6083…	1219045.BV98_002409|1336208.JADY01000004_gene3586|1030157.AFMP01000032_gene412|745310.G432_12710	Bacteria	NA	1329909|13689|104605|1735691|1736213|185951|2653172|1208342|1851207|2056888|336203|484429|1735693|1219045|407020|1855519|1437059|1881068|192|2018065|207340|243956|257708|1895848|1030157|861865|370959|1895860|1895861|1970526|1007511|2082188|409|429134|2316527|2485112|944322|1638099|314283|114404|653954|745310	TrEMBL
1	3560	None	None	Clostridia	190	197|198	868	10846	CYTH domain-containing protein	None	Clostridiaceae	D7X33_03875|B5F15_09955|B5F17_07610|HMPREF1526_01487	Butyricicoccus	0050355 triphosphatase activity	Gastrointestinal tract	Not Specified	IPR023577	IPR039013	IPR033469	None	None	Terrabacteria group	A0A658JZE3|R8W1A5	A0A658JZE3:4:193	EMBL-CDS:RKJ81542.1|GI:500579779|GI:507076881|EMBL-CDS:EOQ38454.1|REFSEQ:WP_016147653.1	2	#0000FF	#FF0000	2	Clostridiales	Butyricicoccus sp. 1XD8-22.|Butyricicoccus pullicaecorum 1.2.|Butyricicoccus pullicaecorum.	FALSE	fig|1203606.4.peg.1452	None	PF01928	Firmicutes	FALSE	1	190|190	FAMILY	complete	A0A658JZE3:4:193		Butyricicoccus sp. 1XD8-22|Butyricicoccus pullicaecorum|Butyricicoccus pullicaecorum 1.2	1203606.HMPREF1526_01487	Bacteria	NA	2320083|1203606|501571	TrEMBL
1	3561	None	None	Alphaproteobacteria	190	512	868	10846	Inorganic triphosphatase	3.6.1.25 {ECO:0000313|EMBL:TPW00427.1}	Beijerinckiaceae	USCAAHI_00122	unclassified Beijerinckiaceae	0050355 triphosphatase activity	None	None	IPR007899|IPR023577	IPR039013	IPR033469|IPR038186	None	None	NA	A0A539CY94	A0A539CY94:6:195	EMBL-CDS:TPW00427.1	2	#0000FF	#FF0000	1	Rhizobiales	Beijerinckiaceae bacterium.	FALSE	None	None	PF01928|PF05235	Proteobacteria	FALSE	1	190	FAMILY	complete	A0A539CY94:6:195		Beijerinckiaceae bacterium	None	Bacteria	NA	1978229	TrEMBL
1	3563	None	None	Gammaproteobacteria	190	486|484	868	10846	CHAD domain-containing protein|Uncharacterized protein	None	Moraxellaceae	E0H89_06685|F889_00508|F907_00753	Acinetobacter	0050355 triphosphatase activity	None	None	IPR007899|IPR023577	IPR039013	IPR033469|IPR038186	None	None	NA	A0A4R0FDW2|N9R1X5	A0A4R0FDW2:1:190	EMBL-CDS:TCB78015.1|GI:491412117|GI:480200440|EMBL-CDS:ENX36346.1|REFSEQ:WP_005269921.1	2	#0000FF	#FF0000	2	Pseudomonadales	Acinetobacter sp. ANC 3781.|Acinetobacter colistiniresistens.	FALSE	fig|1217695.3.peg.490|fig|1217696.3.peg.732	None	PF01928|PF05235	Proteobacteria	FALSE	1	190|190	FAMILY	complete	A0A4R0FDW2:1:190		Acinetobacter sp. ANC 3781|Acinetobacter colistiniresistens	None	Bacteria	NA	2529835|280145	TrEMBL
1	3566	None	None	Clostridia	190	196	868	10846	CYTH domain-containing protein	None	Ruminococcaceae	DW094_10030|DW741_00130	unclassified Ruminococcaceae	0050355 triphosphatase activity	None	None	IPR023577	IPR039013	IPR033469	None	None	Terrabacteria group	A0A417HQZ7	A0A417HQZ7:2:191	EMBL-CDS:RHT74774.1	2	#0000FF	#FF0000	1	Clostridiales	Ruminococcaceae bacterium AM07-15.|Ruminococcaceae bacterium AM28-23LB.	FALSE	None	None	PF01928	Firmicutes	FALSE	1	190	FAMILY	complete	A0A417HQZ7:2:191		Ruminococcaceae bacterium AM07-15|Ruminococcaceae bacterium AM28-23LB	None	Bacteria	NA	2291991|2292269	TrEMBL
1	3568	None	None	Gammaproteobacteria	190	478	868	10846	Adenylate cyclase	None	Ectothiorhodospiraceae	EDC57_0158	Inmirania	0050355 triphosphatase activity	None	None	IPR007899|IPR023577	IPR039013	IPR033469|IPR038186	None	None	NA	A0A3N1Y9G9	A0A3N1Y9G9:4:193	EMBL-CDS:ROR34262.1	2	#0000FF	#FF0000	1	Chromatiales	Inmirania thermothiophila.	FALSE	None	None	PF01928|PF05235	Proteobacteria	FALSE	1	190	FAMILY	complete	A0A3N1Y9G9:4:193		Inmirania thermothiophila	None	Bacteria	NA	1750597	TrEMBL
1	3569	None	None	Gammaproteobacteria	190	225	868	10846	Inorganic triphosphatase	3.6.1.25 {ECO:0000313|EMBL:SPP32188.1}	Morganellaceae	ARAF_2083	Arsenophonus	0050355 triphosphatase activity	None	None	IPR023577	IPR039013	IPR033469	None	None	NA	A0A3B0IU87	A0A3B0IU87:4:193	EMBL-CDS:SPP32188.1	2	#0000FF	#FF0000	1	Enterobacterales	Arsenophonus endosymbiont of Aleurodicus floccissimus.	FALSE	None	None	PF01928	Proteobacteria	FALSE	1	190	FAMILY	complete	A0A3B0IU87:4:193		Arsenophonus endosymbiont of Aleurodicus floccissi	None	Bacteria	NA	2152761	TrEMBL
1	3570	None	None	Gammaproteobacteria	190	549	868	10846	CYTH domain-containing protein	None	Colwelliaceae	D1094_01610	Colwellia	0050355 triphosphatase activity	None	None	IPR023577	IPR039013	IPR033469	None	None	NA	A0A396U289	A0A396U289:4:193	EMBL-CDS:RHW77665.1	2	#0000FF	#FF0000	1	Alteromonadales	Colwellia sp. RSH04.	FALSE	None	None	PF01928	Proteobacteria	FALSE	1	190	FAMILY	complete	A0A396U289:4:193		Colwellia sp. RSH04	None	Bacteria	NA	2305464	TrEMBL
1	3575	None	None	Alphaproteobacteria|Blastocatellia	190	509|510|487|508|515|504|534	868	10846	Inorganic triphosphatase|CYTH and CHAD domain-containing protein|CHAD domain-containing protein|Uncharacterized conserved protein	None	Sphingomonadaceae|Methylobacteriaceae|Rhizobiaceae|NA	CKY28_14870|DK427_13165|CPJ17_25600|EQW74_00480|EOE48_13785|EU555_24885|E6G79_03035|E6G82_09805|Cabther_B0036	Sphingomonas|Methylobacterium|Rhizobium/Agrobacterium group|NA|Chloracidobacterium	0050355 triphosphatase activity	None	None	IPR007899|IPR023577	IPR039013	IPR033469|IPR038186	None	meti:DK427_13165|ctm:Cabther_B0036	NA	A0A2A2SDG9|A0A2U8VSB5|A0A2W4B275|A0A437P5A0|A0A4Z0NIU0|A0A537QUI2|G2LJM7	A0A2A2SDG9:32:221	EMBL-CDS:PAX07299.1|GI:1393174149|EMBL-CDS:AWN36565.1|EMBL-CDS:PZL96150.1|EMBL-CDS:RVU17455.1|EMBL-CDS:TGD96195.1|EMBL-CDS:TMJ60655.1|GI:347588515|EMBL-CDS:AEP13044.1	2	#0000FF	#FF0000	7	Sphingomonadales|Rhizobiales|unclassified Alphaproteobacter|NA	Sphingomonas sp. 1PNM-20.|Methylobacterium sp. 17Sr1-43.|Rhizobium sp. rho-1.1.|Rhizobium tumorigenes.|Methylobacterium sp. TER-1.|Methylobacterium sp. 6HR-1.|Alphaproteobacteria bacterium.|Chloracidobacterium thermophilum (strain B)	FALSE	None	None	PF01928|PF05235	Proteobacteria|Acidobacteria	FALSE	1	190|190|190|190|190|190|190	FAMILY	complete	A0A2A2SDG9:32:221		Sphingomonas lenta|Methylobacterium sp. 17Sr1-43|Rhizobium sp. rho-1.1|Rhizobium tumorigenes|Methylobacterium sp. TER-1|Methylobacterium sp. 6HR-1|Alphaproteobacteria bacterium|Chloracidobacterium thermophilum B	None	Bacteria	NA	1141887|2202828|2041385|2506429|2499852|1141884|1913988|981222	TrEMBL
1	3577	None	None	Betaproteobacteria	190	509	868	10846	Inorganic triphosphatase	None	Burkholderiaceae	BJG93_28565	Paraburkholderia	0050355 triphosphatase activity	None	None	IPR007899|IPR023577	IPR039013	IPR033469|IPR038186	None	pspw:BJG93_28565	NA	A0A1I9YTB4	A0A1I9YTB4:2:191	GI:1098528344|GI:652940984|EMBL-CDS:APA89458.1|REFSEQ:WP_027194468.1	2	#0000FF	#FF0000	1	Burkholderiales	Paraburkholderia sprentiae WSM5005.	FALSE	None	None	PF01928|PF05235	Proteobacteria	FALSE	1	190	FAMILY	complete	A0A1I9YTB4:2:191		Paraburkholderia sprentiae WSM5005	None	Bacteria	NA	754502	TrEMBL
1	3578	None	None	Gammaproteobacteria	190	288|299|296|285|293|309|281	868	10846	CYTH domain-containing protein|Adenylate cyclase	None	Alteromonadaceae	SAMN04488073_3281|SAMN05216369_3436|CPA50_18965|CMG89_02810|DS878_14720|CL583_14160|soil367_03105|ATG97_1545|SAMN04488490_2410|J057_14170	Marinobacter|Hydrocarboniclastica|unclassified Alteromonadaceae	0050355 triphosphatase activity	None	None	IPR023577|IPR000253	IPR039013	IPR033469	None	hmi:soil367_03105	NA	A0A1I6I0K1|A0A1M6VZT3|A0A2A5LRU0|A0A2E4NT31|A0A366WJ70|A0A4P7XDT8|A0A4R8E6Z8|N6VXE7	A0A1I6I0K1:3:192	EMBL-CDS:SFR60243.1|GI:1119916376|EMBL-CDS:SHK87012.1|REFSEQ:WP_072799716.1|EMBL-CDS:PCM42818.1|EMBL-CDS:MBE93974.1|EMBL-CDS:RBW48112.1|EMBL-CDS:QCF25008.1|EMBL-CDS:TDX05461.1|GI:478767969|EMBL-CDS:ENO12554.1	2	#0000FF	#FF0000	8	Alteromonadales	Marinobacter gudaonensis.|Marinobacter antarcticus.|Marinobacter sp. ANT_B65.|Marinobacter sp.|Marinobacter sp. F3R11.|Alteromonadaceae bacterium.|Hydrocarboniclastica marina.|Marinobacter sp. LV10R510-11A.|Marinobacter sp. lvr2a5a20.|Marinobacter nanhaiticus D15-8W.	FALSE	fig|626887.3.peg.2829	None	PF01928	Proteobacteria	FALSE	1	190|190|190|190|190|190|190	FAMILY	complete	A0A1I6I0K1:3:192		Marinobacter gudaonensis|Marinobacter antarcticus|Marinobacter sp. ANT_B65|Marinobacter sp.|Marinobacter sp. F3R11|Alteromonadaceae bacterium|Hydrocarboniclastica marina|Marinobacter sp. LV10R510-11A|Marinobacter sp. lvr2a5a20|Marinobacter nanhaiticus D15-8W	626887.J057_14170	Bacteria	NA	375760|564117|2039467|50741|2267231|1916082|2259620|1415568|1761797|626887	TrEMBL
1	3579	None	None	Clostridia	190	199	868	10846	CYTH domain-containing protein	None	Peptostreptococcaceae	SAMN02910327_00967	unclassified Peptostreptococcaceae	0050355 triphosphatase activity	None	None	IPR023577	IPR039013	IPR033469	None	None	Terrabacteria group	A0A1I1ZW07	A0A1I1ZW07:2:191	EMBL-CDS:SFE34813.1	2	#0000FF	#FF0000	1	Clostridiales	Peptostreptococcaceae bacterium pGA-8.	FALSE	None	None	PF01928	Firmicutes	FALSE	1	190	FAMILY	complete	A0A1I1ZW07:2:191		Peptostreptococcaceae bacterium pGA-8	None	Bacteria	NA	1520829	TrEMBL
1	3581	None	None	Alphaproteobacteria	190	521|493|483|491	868	10846	Inorganic triphosphatase|CYTH and CHAD domain-containing protein|Uncharacterized protein	3.6.1.25 {ECO:0000313|EMBL:OWK30036.1}	Acetobacteraceae|Sphingomonadaceae	A0U89_10565|SPDO_17170|E2493_00310|NX02_01430	Kozakia|Sphingomonas	0050355 triphosphatase activity	None	None	IPR007899|IPR023577	IPR039013	IPR033469|IPR038186	None	kba:A0U89_10565|ssan:NX02_01430	NA	A0A1D8UV45|A0A245ZJY4|A0A4Y8ZWA5|W0A4U9	A0A1D8UV45:25:214	GI:1084000624|GI:1087881952|EMBL-CDS:AOX17510.1|EMBL-CDS:GEL63022.1|REFSEQ:WP_070403094.1|GI:1208000623|EMBL-CDS:OWK30036.1|EMBL-CDS:TFI60194.1|GI:644222311|GI:569540434|EMBL-CDS:AHE52051.1|REFSEQ:WP_025290423.1	2	#0000FF	#FF0000	4	Rhodospirillales|Sphingomonadales	Kozakia baliensis.|Sphingomonas dokdonensis.|Sphingomonas sp. 17J27-24.|Sphingomonas sanxanigenens DSM 19645 = NX02.	FALSE	fig|1123269.5.peg.291	None	PF01928|PF05235	Proteobacteria	FALSE	1	190|190|190|190	FAMILY	complete	A0A1D8UV45:25:214		Kozakia baliensis|Sphingomonas dokdonensis|Sphingomonas sp. 17J27-24|Sphingomonas sanxanigenens DSM 19645 = NX02	153496.JNAB01000040_gene1525|1123269.NX02_01430	Bacteria	NA	153496|344880|2555898|1123269	TrEMBL
1	3582	None	None	Betaproteobacteria	190	548	868	10846	Adenylate cyclase	None	NA	RD2015_465	Roseateles	0050355 triphosphatase activity	None	None	IPR007899|IPR023577	IPR039013	IPR033469|IPR038186	None	rdp:RD2015_465	NA	A0A0U3LJB6	A0A0U3LJB6:1:190	GI:971167224|GI:971864633|EMBL-CDS:ALV04967.1|REFSEQ:WP_058933522.1	2	#0000FF	#FF0000	1	Burkholderiales	Roseateles depolymerans.	FALSE	None	None	PF01928|PF05235	Proteobacteria	FALSE	1	190	FAMILY	complete	A0A0U3LJB6:1:190		Roseateles depolymerans	None	Bacteria	NA	76731	TrEMBL
1	3583	None	None	Alphaproteobacteria	190	501|506|499|505|504|516|503	868	10846	Uncharacterized protein|Inorganic triphosphatase|Inorganic triphosphatase YgiF| contains CYTH and CHAD domains|CHAD domain-containing protein|CYTH and CHAD domain-containing protein	None	Bradyrhizobiaceae|NA	CP49_23915|AYJ54_23675|CV770_29815|GA0061098_101829|SAMN05216573_110280|SAMN05216338_101275|SAMN05216525_103361|SAMN05192541_105179|AC630_35540|BRAD3257_5987|EAV90_23375|CWO91_22925|EAS61_00520|SAMN05216338_103377|XH94_07605|CWO89_33305|E6G71_02500|FBZ95_108244|IQ16_07671|FXB38_18625|Bra1253DRAFT_02452	Bradyrhizobium|NA	0050355 triphosphatase activity|0004521 endoribonuclease activity	None	None	IPR007899|IPR023577	IPR039013|IPR021127	IPR033469|IPR038186	None	None	NA	A0A0R3L8H6|A0A176YG80|A0A1C3XKZ2|A0A1G8EKK4|A0A1I3ERY1|A0A1I7J9A1|A0A1Q5R2Z0|A0A4Q0QP60|A0A4Q0R1X2|A0A4Q8QMX7|A0A537UYP7|A0A562QTY5|A0A5S4WMD8|I2QDC4	A0A0R3L8H6:4:193	GI:949345798|GI:951481029|EMBL-CDS:KRR04268.1|REFSEQ:WP_057852351.1|GI:1026849637|GI:1027773433|EMBL-CDS:OAF04857.1|REFSEQ:WP_063705139.1|EMBL-CDS:SCB52805.1|EMBL-CDS:SDH70483.1|EMBL-CDS:SFI01737.1|EMBL-CDS:SFU81755.1|GI:1120622872|GI:1122643190|EMBL-CDS:OKO70114.1|REFSEQ:WP_074123256.1|EMBL-CDS:RXG96637.1|EMBL-CDS:RXH03332.1|EMBL-CDS:TAI61776.1|EMBL-CDS:TMK10897.1|GI:517475540|EMBL-CDS:TWI60288.…	2	#0000FF	#FF0000	14	Rhizobiales|unclassified Alphaproteobacter	Bradyrhizobium valentinum.|Bradyrhizobium centrolobii.|Bradyrhizobium shewense.|Bradyrhizobium sp. AC87j1.|Bradyrhizobium sp. Rc3b.|Bradyrhizobium sp. Rc2d.|Bradyrhizobium sp. Gha.|Bradyrhizobium arachidis.|Bradyrhizobium sp. AS23.2.|Bradyrhizobium sp. ORS 3257.|Bradyrhizobium vignae.|Bradyrhizobium genosp. SA-3.|Bradyrhizobium zhanjiangense.|Bradyrhizobium sp. Leo170.|Alphaproteobacteria bacteri…	FALSE	None	None	PF01928|PF05235	Proteobacteria	FALSE	1	190|190|190|190|190|190|190	FAMILY	complete	A0A0R3L8H6:4:193		Bradyrhizobium valentinum|Bradyrhizobium centrolobii|Bradyrhizobium shewense|Bradyrhizobium sp. AC87j1|Bradyrhizobium sp. Rc3b|Bradyrhizobium sp. Rc2d|Bradyrhizobium sp. Gha|Bradyrhizobium arachidis|Bradyrhizobium sp. AS23.2|Bradyrhizobium sp. ORS 3257|Bradyrhizobium vignae|Bradyrhizobium genosp. SA-3|Bradyrhizobium zhanjiangense|Bradyrhizobium sp. Leo170|Alphaproteobacteria bacterium|Bradyrhizob…	319003.Bra1253DRAFT_02452	Bacteria	NA	1518501|1505087|1761772|1855322|2055894|1855321|1855318|858423|1680155|1549949|167468|1325107|508868|1571199|1913988|1399419|990078|515489|319003	TrEMBL
1	3584	None	None	Alphaproteobacteria	190	585|584|219|590	868	10846	CYTH and CHAD domain-containing protein|Inorganic triphosphatase YgiF| contains CYTH and CHAD domains|Uncharacterized protein|Inorganic triphosphatase|Adenylate cyclase	4.6.1.1 {ECO:0000313|EMBL:SPL62653.1}	Bradyrhizobiaceae|Brucellaceae	AOQ72_33805|EOW77_0020920|GA0061099_100862|CVM73_07585|OHAE_5260|CWO89_12000|CWO90_26100	Bradyrhizobium|Ochrobactrum	0050355 triphosphatase activity|0004016 adenylate cyclase activity	None	None	IPR007899|IPR023577	IPR039013	IPR033469|IPR038186	None	None	NA	A0A0R3BZA8|A0A2M8RDV2|A0A2P9HEX8|A0A4Q7FZT9	A0A0R3BZA8:76:265	GI:949598073|GI:949229835|EMBL-CDS:KRP90758.1|REFSEQ:WP_057029568.1|EMBL-CDS:PJG55995.1|EMBL-CDS:SPL62653.1|EMBL-CDS:RZN26359.1	2	#0000FF	#FF0000	4	Rhizobiales	Bradyrhizobium yuanmingense.|Bradyrhizobium sp. INPA54B.|Ochrobactrum haematophilum.|Bradyrhizobium sp. Leo121.|Bradyrhizobium sp. Leo170.	FALSE	None	None	PF01928|PF05235	Proteobacteria	FALSE	1	190|190|190|190	FAMILY	complete	A0A0R3BZA8:76:265		Bradyrhizobium yuanmingense|Bradyrhizobium forestalis|Ochrobactrum haematophilum|Bradyrhizobium sp. Leo121|Bradyrhizobium sp. Leo170	None	Bacteria	NA	108015|1419263|419474|1571195|1571199	TrEMBL
1	3586	None	None	Hydrogenophilalia	190	497	868	10846	Inorganic triphosphatase YgiF| contains CYTH and CHAD domains	None	Hydrogenophilaceae	Ga0061068_10183	Tepidiphilus	0050355 triphosphatase activity	None	None	IPR007899|IPR023577	IPR039013	IPR033469|IPR038186	None	None	NA	A0A0K6INA7	A0A0K6INA7:3:192	GI:943591897|EMBL-CDS:CUB04812.1|REFSEQ:WP_055422479.1	2	#0000FF	#FF0000	1	Hydrogenophilales	Tepidiphilus thermophilus.	FALSE	None	None	PF01928|PF05235	Proteobacteria	FALSE	1	190	FAMILY	complete	A0A0K6INA7:3:192		Tepidiphilus thermophilus	None	Bacteria	NA	876478	TrEMBL
1	3587	None	None	Gammaproteobacteria	190	277|358|356|357	868	10846	Adenylate cyclase|CYTH domain-containing protein|Inorganic triphosphatase	None	Pasteurellaceae	E4T80_02020|RO21_04770|BKG88_00790|BKG92_01700|BKK50_02370|BKK51_00040|BKK52_09805|BKK54_04650|BKK55_09895|E4T92_09500|Asuc_1079	Muribacter|Rodentibacter|Pasteurella|Actinobacillus	0050355 triphosphatase activity	None	None	IPR023577	IPR039013	IPR033469	None	asu:Asuc_1079	NA	A0A0J5P7A8|A0A1V3IQP3|A0A1V3IYP3|A0A1V3JCC7|A6VN98	A0A0J5P7A8:3:192	GI:849032456|GI:846775535|EMBL-CDS:KMK51665.1|REFSEQ:WP_047976657.1|GI:1147301516|EMBL-CDS:OOF44503.1|GI:1147306798|GI:1147304704|EMBL-CDS:OOF47285.1|GI:1147312558|EMBL-CDS:OOF54259.1|GI:150840474|GI:501020151|EMBL-CDS:ABR74445.1|REFSEQ:WP_012072822.1	2	#0000FF	#FF0000	5	Pasteurellales	Muribacter muris.|Rodentibacter rarus.|Rodentibacter ratti.|Rodentibacter trehalosifermentans.|Pasteurella sp. WM03.|Rodentibacter genomosp. 1.|Rodentibacter genomosp. 2.|Actinobacillus succinogenes (strain ATCC 55618 / DSM 22257 / 130Z)	False|True	fig|67855.3.peg.812	None	PF01928	Proteobacteria	FALSE	1	190|190|190|190	FAMILY	complete	A0A0J5P7A8:3:192		Muribacter muris|Rodentibacter rarus|Rodentibacter ratti|Rodentibacter trehalosifermentans|Pasteurella sp. WM03|Rodentibacter genomosp. 1|Rodentibacter genomosp. 2|Actinobacillus succinogenes 130Z	339671.Asuc_1079	Bacteria	NA	67855|1906745|1908260|1908263|1908264|1908266|2558280|339671	TrEMBL
1	3588	None	None	Gammaproteobacteria|Betaproteobacteria|Hydrogenophilalia|Alphaproteobacteria|Blastocatellia|NA	190	299|295|503|287|285|293|495|294|504|289|298|510|282|356|506|502|520|296|279|300|291|277|286|497|288|283|496|240	868	10846	Adenylate cyclase|CYTH domain-containing protein|CYTH domain protein|CYTH and CHAD domain-containing protein|Inorganic triphosphatase|Inorganic triphosphatase YgiF| contains CYTH and CHAD domains|Uncharacterized protein|CHAD domain-containing protein|CHAD domain containing protein|Metal-chelation protein CHAD	4.6.1.1 {ECO:0000313|EMBL:KXO09459.1}	Halomonadaceae|Thiobacillaceae|Alteromonadaceae|unclassified Hydrogenophi|Comamonadaceae|Methylobacteriaceae|Pasteurellaceae|NA|unclassified Oceanospiril|Gallionellaceae	COB32_09600|DD676_10680|DD685_17155|VE30_11605|HLUCCA13_08600|ABW22_02015|J122_2382|YBY_06460|ASQ50_14940|BEE62_15995|FIU96_02995|ADS46_05870|SAMN04487958_11387|GA0071314_2928|ABT23_04475|B7Z49_00635|BGP19_07200|E6Q82_16855|SAMN05720382_102335|SAMN04487951_10741|SAMN04488129_1075|SAMN05192568_102478|BOX17_10445|SAMN02745148_00773|CLM76_10090|CWI66_10890|E8Q34_05930|SAMN04490369_102739|SAMN0587843…	Halomonas|Thiobacillus|Marinobacter|NA|Polaromonas|Methylobacterium|Chromohalobacter|Rodentibacter|Chloracidobacterium|Tamilnaduibacter|Sulfuritortus|unclassified Gallionellaceae	0050355 triphosphatase activity|0004016 adenylate cyclase activity	None	None	IPR023577|IPR007899	IPR039013	IPR033469|IPR038186	None	mlq:ASQ50_14940|hsi:BOX17_10445|hhh:CLM76_10090|marj:MARI_22780|csa:Csal_0710|hag:BB497_00120	NA|unclassified Bacteria	A0A0D7UVL6|A0A0P7Z6W7|A0A106BUV3|A0A137SAJ3|A0A142FTR9|A0A1A0EWP8|A0A1A8M3R4|A0A1E4P4J8|A0A1G9W4Z2|A0A1H0DAG8|A0A1H7MLT3|A0A1I4PG46|A0A1J0VH26|A0A1M4UVV2|A0A1N6CRE1|A0A1Q4GTY7|A0A1Q8TBL0|A0A1U9RBR7|A0A1V3I722|A0A257B4N3|A0A258UHX9|A0A259F7Y8|A0A259FJJ9|A0A285VRW2|A0A2A2I2M5|A0A2A4YI02|A0A2A9FKE8|A0A2D9FP61|A0A2D9LII8|A0A2N0GAP0|A0A2T0VNY9|A0A2T1KG37|A0A317NXM7|A0A3D5Q6U6|A0A4P6WF05|A0A4Q0HJ99|A0A…	A0A0D7UVL6:12:201	GI:765302336|GI:764088492|EMBL-CDS:KJD18709.1|REFSEQ:WP_044629979.1|GI:938290453|GI:737603745|EMBL-CDS:KPQ24565.1|REFSEQ:WP_035574401.1|GI:979420713|GI:981548638|EMBL-CDS:KVW99039.1|REFSEQ:WP_059751507.1|GI:1001037367|GI:1001798018|EMBL-CDS:KXO09459.1|REFSEQ:WP_061332425.1|GI:1008273980|GI:954178547|EMBL-CDS:AMQ89878.1|REFSEQ:WP_058090037.1|GI:1054551960|GI:1036582662|EMBL-CDS:OAZ91372.1|REFSEQ:W…	2	#0000FF	#FF0000	52	Oceanospirillales|Nitrosomonadales|Alteromonadales|Hydrogenophilales|Burkholderiales|Rhizobiales|Pasteurellales|NA|unclassified Alphaproteobacter	Halomonas meridiana.|Halomonas sp.|Halomonas sp. HL-48.|Thiobacillus denitrificans.|Marinobacter excellens LAMA 842.|Marinobacter hydrocarbonoclasticus |Marinobacter sp. LQ44.|Marinobacter sp. THAF39.|Halomonas sp. G11.|Halomonas subterranea.|Halomonas sp. HL-93.|Hydrogenophilales bacterium 12-63-5.|Thiobacillus sp.|Thiobacillus sp. 0-1251.|Thiobacillus sp. SCN 63-57.|Polaromonas sp. (strain JS66…	False|True	fig|29570.3.peg.1335|fig|1479235.4.peg.2730|fig|36861.3.peg.3245|fig|1306954.6.peg.666|fig|1118153.6.peg.749|fig|1096546.3.peg.1917|fig|1692501.3.peg.5706|fig|1144318.3.peg.362|fig|1396858.3.peg.2440|fig|1397528.3.peg.3260	None	PF01928|PF05235	Proteobacteria|Acidobacteria|NA	FALSE	1	190|190|190|190|190|190|190|190|190|190|190|190|190|190|190|190|190|190|190|190|190|190|190|190|190|190|190|190|190|190	FAMILY	complete|fragment	A0A0D7UVL6:12:201		Halomonas meridiana|Halomonas sp.|Halomonas sp. HL-48|Thiobacillus denitrificans|Marinobacter excellens LAMA 842|Marinobacter hydrocarbonoclasticus|Marinobacter sp. LQ44|Marinobacter sp. THAF39|Halomonas sp. G11|Halomonas subterranea|Halomonas sp. HL-93|Hydrogenophilales bacterium 12-63-5|Thiobacillus sp.|Thiobacillus sp. 0-1251|Thiobacillus sp. SCN 63-57|Polaromonas sp. JS666|Halomonas arcis|Hal…	1479235.KK366039_gene2958|290398.Csal_0710|1118153.MOY_03753|1096546.WYO_1946|1396858.Q666_13750|1397528.Q671_13355	Bacteria	NA	1486246|29570|1479235|36861|1306954|2743|1749259|2587857|1684425|416874|1666906|1660145|1895858|1970516|924|296591|416873|650850|582667|1897729|1121942|115561|2056666|2570357|77097|1895862|223900|42055|1962264|2042704|1908258|2012633|1970416|1970417|1970528|1970527|141389|1484056|1914300|1761796|1761788|229007|1323740|2183985|2306583|50741|2547598|158080|290398|1914471|2546095|77098|2052162|26043…	TrEMBL
1	3595	None	None	Clostridia	191	210	868	10846	Adenylate cyclase|Uncharacterized conserved protein	None	Clostridiales Family XIII|Clostridiales incertae se	HMPREF0380_01705|NCTC12940_01203	NA	0050355 triphosphatase activity	Gastrointestinal tract|Oral	Not Specified	IPR023577	IPR039013	IPR033469	None	None	Terrabacteria group	H1PNE7	H1PNE7:2:192	GI:371964960|GI:492847939|EMBL-CDS:EHO82464.1|REFSEQ:WP_006001893.1	2	#0000FF	#FF0000	1	Clostridiales	Eubacterium infirmum F0142.|[Eubacterium] infirmum.	FALSE	None	None	PF01928	Firmicutes	FALSE	1	191	FAMILY	complete	H1PNE7:2:192		Eubacterium infirmum F0142|[Eubacterium] infirmum	883109.HMPREF0380_01705	Bacteria	NA	56774|883109	TrEMBL
1	3596	None	None	Betaproteobacteria	191	509	868	10846	CHAD domain containing protein|Inorganic triphosphatase YgiF| contains CYTH and CHAD domains	None	Burkholderiaceae	BC1002_6097|SAMN05445850_6723	Paraburkholderia	0050355 triphosphatase activity	None	None	IPR007899|IPR023577	IPR039013	IPR033469|IPR038186	None	bge:BC1002_6097	NA	D5WL67	D5WL67:2:192	GI:502858775|GI:295440795|EMBL-CDS:ADG19963.1|REFSEQ:WP_013093751.1	2	#0000FF	#FF0000	1	Burkholderiales	Burkholderia sp. (strain CCGE1002)|Paraburkholderia tuberum.	FALSE	None	None	PF01928|PF05235	Proteobacteria	FALSE	1	191	FAMILY	complete	D5WL67:2:192		Paraburkholderia sp. CCGE1002|Paraburkholderia tuberum	640511.BC1002_6097	Bacteria	NA	157910|640511	TrEMBL
1	3597	None	None	Gammaproteobacteria	191	487	868	10846	Adenylate cyclase|CHAD domain protein|CHAD domain-containing protein|Uncharacterized protein	None	Moraxellaceae|unclassified Pseudomonada	A3F63_16475|ACIN8IBEIGE_50322|ACNJC6_03110|AJ0707_00370|CFH90_09940|DI542_03000|EGT72_11990|EGT73_09925|FYN22_06620|HMPREF0016_02122|MF4640_03080|MF4642_00840|NCTC10308_01282	Acinetobacter|NA	None	Skin	Anaerobe	IPR007899|IPR023577	None	IPR033469|IPR038186	None	None	NA	D0SE49	D0SE49:1:191	GI:491543491|GI:262314668|EMBL-CDS:EEY95709.1|REFSEQ:WP_005401109.1	2	#0000FF	#FF0000	1	Pseudomonadales	Acinetobacter johnsonii SH046.|Acinetobacter johnsonii.|Acinetobacter sp. 8I-beige.|Acinetobacter sp. MF4640.|Acinetobacter sp. MF4642.|Pseudomonadales bacterium RIFCSPHIGHO2_12_FULL_40_16.	FALSE	None	None	PF01928|PF05235	Proteobacteria	FALSE	1	191|191	FAMILY	complete	D0SE49:1:191		Acinetobacter johnsonii|Acinetobacter johnsonii SH046|Acinetobacter sp. 8I-beige|Acinetobacter sp. MF4640|Acinetobacter sp. MF4642|Pseudomonadales bacterium RIFCSPHIGHO2_12_FULL_40_	575586.HMPREF0016_02122	Bacteria	NA	1802006|1960825|1960826|2653125|40214|575586	TrEMBL
1	3599	None	None	Gammaproteobacteria	191	486	868	10846	CHAD domain-containing protein	None	Moraxellaceae	E0H82_05400|E0H87_11900	Acinetobacter	None	None	None	IPR007899|IPR023577	None	IPR033469|IPR038186	None	None	NA	A0A4R0EUY7	A0A4R0EUY7:1:191	EMBL-CDS:TCB65912.1	2	#0000FF	#FF0000	1	Pseudomonadales	Acinetobacter sp. ANC 4178.|Acinetobacter sp. ANC 4910.	FALSE	None	None	PF01928|PF05235	Proteobacteria	FALSE	1	191	FAMILY	complete	A0A4R0EUY7:1:191		Acinetobacter sp. ANC 4178|Acinetobacter sp. ANC 4910	None	Bacteria	NA	2529839|2529850	TrEMBL
1	3600	None	None	Betaproteobacteria|Gammaproteobacteria	191	489|488	868	10846	CYTH and CHAD domain-containing protein|Uncharacterized protein	None	Comamonadaceae|Moraxellaceae	EOO30_03030|CTZ23_05360|F905_01373|FHP22_09605|P253_01186	unclassified Comamonadaceae|Acinetobacter	0050355 triphosphatase activity	None	None	IPR007899|IPR023577	IPR039013	IPR033469|IPR038186	None	aid:CTZ23_05360	NA	A0A4Q3LM68|V2UIW7	A0A4Q3LM68:1:191	EMBL-CDS:RYF18555.1|GI:514970866|GI:554743481|EMBL-CDS:ESK48541.1|REFSEQ:WP_016659154.1	2	#0000FF	#FF0000	2	Burkholderiales|Pseudomonadales	Comamonadaceae bacterium.|Acinetobacter indicus CIP 110367.|Acinetobacter indicus.|Acinetobacter sp. CIP 53.82.	FALSE	fig|1144671.3.peg.1322|fig|1341679.3.peg.1170	None	PF01928|PF05235	Proteobacteria	FALSE	1	191|191|191	FAMILY	complete	A0A4Q3LM68:1:191		Comamonadaceae bacterium|Acinetobacter indicus|Acinetobacter indicus CIP 110367|Acinetobacter sp. CIP 53.82	1341679.P253_01186	Bacteria	NA	1871071|1144671|1341679|756892	TrEMBL
1	3604	None	None	Alphaproteobacteria	191	440	868	10846	CHAD domain-containing protein	None	Beijerinckiaceae	DYH55_20305	Methylovirgula	0050355 triphosphatase activity	None	None	IPR007899|IPR023577	IPR039013	IPR033469|IPR038186	None	None	NA	A0A371WHX9	A0A371WHX9:51:241	EMBL-CDS:RFB76484.1	2	#0000FF	#FF0000	1	Rhizobiales	Methylovirgula sp. 4M-Z18.	FALSE	None	None	PF01928|PF05235	Proteobacteria	FALSE	1	191	FAMILY	complete	A0A371WHX9:51:241		Methylovirgula sp. 4M-Z18	None	Bacteria	NA	2293567	TrEMBL
1	3605	None	None	Alphaproteobacteria	191	508|509	868	10846	Uncharacterized protein|CYTH and CHAD domain-containing protein	None	Acetobacteraceae	CFR75_11055|CXP35_03065|F1189_15305	Komagataeibacter|Rhodovastum	0050355 triphosphatase activity	None	None	IPR007899|IPR023577	IPR039013	IPR033469|IPR038186	None	None	NA	A0A318PJW2|A0A5M6ISL6	A0A318PJW2:10:200	EMBL-CDS:PYD56438.1|EMBL-CDS:KAA5611313.1	2	#0000FF	#FF0000	2	Rhodospirillales	Komagataeibacter xylinus |Rhodovastum atsumiense.	FALSE	None	None	PF01928|PF05235	Proteobacteria	FALSE	1	191|191|191	FAMILY	complete	A0A318PJW2:10:200		Komagataeibacter xylinus|Rhodovastum atsumiense	None	Bacteria	NA	28448|504468	TrEMBL
1	3606	None	None	Alphaproteobacteria	191	520	868	10846	Uncharacterized protein	None	Brucellaceae	DK867_22825	Ochrobactrum	0050355 triphosphatase activity	None	None	IPR007899|IPR023577	IPR039013	IPR033469|IPR038186	None	None	NA	A0A317LAJ7	A0A317LAJ7:22:212	EMBL-CDS:PWU70799.1	2	#0000FF	#FF0000	1	Rhizobiales	Ochrobactrum sp. POC9.	FALSE	None	None	PF01928|PF05235	Proteobacteria	FALSE	1	191	FAMILY	complete	A0A317LAJ7:22:212		Ochrobactrum sp. POC9	None	Bacteria	NA	2203419	TrEMBL
1	3607	None	None	unclassified Chloroflexi	191	205	868	10846	CYTH domain-containing protein	None	NA	CYG59_06090	NA	0050355 triphosphatase activity	None	None	IPR023577	IPR039013	IPR033469	None	None	Terrabacteria group	A0A2N5KCI3	A0A2N5KCI3:2:192	EMBL-CDS:PLS81403.1	2	#0000FF	#FF0000	1	NA	Chloroflexi bacterium.	FALSE	None	None	PF01928	Chloroflexi	FALSE	1	191	FAMILY	complete	A0A2N5KCI3:2:192		Chloroflexi bacterium	None	Bacteria	NA	2026724	TrEMBL
1	3609	None	None	Gammaproteobacteria	191	338	868	10846	CYTH domain-containing protein	None	Vibrionaceae	CF386_04400	Paraphotobacterium	0050355 triphosphatase activity	None	None	IPR023577	IPR039013	IPR033469	None	pmai:CF386_04400	NA	A0A220VD28	A0A220VD28:4:194	GI:1215236475|EMBL-CDS:ASK78308.1	2	#0000FF	#FF0000	1	Vibrionales	Paraphotobacterium marinum.	FALSE	None	None	PF01928	Proteobacteria	FALSE	1	191	FAMILY	complete	A0A220VD28:4:194		Paraphotobacterium marinum	None	Bacteria	NA	1755811	TrEMBL
1	3611	None	None	Alphaproteobacteria	191	583|360|581|596	868	10846	Inorganic triphosphatase|CYTH domain-containing protein|CHAD domain-containing protein|Inorganic triphosphatase YgiF| contains CYTH and CHAD domains|CYTH and CHAD domain-containing protein|Uncharacterized protein	None	Bradyrhizobiaceae|Phyllobacteriaceae	BSZ18_33040|B5P45_19515|C7G42_27270|CIT37_26545|CIT39_19175|CIT40_19810|CV770_19925|GA0061098_103271|SAMN05216573_109341|SG09_65930|BBta_5361|EKK32_22595	Bradyrhizobium|Phyllobacterium|unclassified Bradyrhizobiaceae	0050355 triphosphatase activity	None	None	IPR007899|IPR023577	IPR039013	IPR033469|IPR038186	None	bot:CIT37_26545|brq:CIT40_19810|bsym:CIT39_19175|bbt:BBta_5361	NA	A0A1X3GY94|A0A2N9VUU4|A0A2U8PW67|A5EME4	A0A1X3GY94:75:265	GI:1185466762|GI:1185455285|GI:1185472272|GI:1185444561|GI:1185479485|EMBL-CDS:OSI92408.1|EMBL-CDS:OSJ03339.1|EMBL-CDS:PIO43262.1|GI:1390688227|EMBL-CDS:AWM02053.1|GI:146408832|GI:500991812|EMBL-CDS:ABQ37338.1|REFSEQ:WP_012045303.1	2	#0000FF	#FF0000	4	Rhizobiales	Bradyrhizobium canariense.|Phyllobacterium zundukense.|Bradyrhizobium amphicarpaeae.|Bradyrhizobium ottawaense.|Bradyrhizobium shewense.|Bradyrhizobium sp. AC87j1.|Bradyrhizobium sp. MOS003.|Bradyrhizobium sp. Rc3b.|Bradyrhizobium sp. SG09.|Bradyrhizobium symbiodeficiens.|Bradyrhizobiaceae bacterium.|Bradyrhizobium sp. (strain BTAi1 / ATCC BAA-1182)	False|True	None	None	PF01928|PF05235	Proteobacteria	FALSE	1	191|191|191|191|191	FAMILY	complete	A0A1X3GY94:75:265		Bradyrhizobium canariense|Phyllobacterium zundukense|Bradyrhizobium amphicarpaeae|Bradyrhizobium ottawaense|Bradyrhizobium shewense|Bradyrhizobium sp. AC87j1|Bradyrhizobium sp. MOS003|Bradyrhizobium sp. Rc3b|Bradyrhizobium sp. SG09|Bradyrhizobium symbiodeficiens|Bradyrhizobiaceae bacterium|Bradyrhizobium sp. BTAi1	288000.BBta_5361	Bacteria	NA	255045|1867719|1404367|1404768|1761772|1855322|2055894|2133946|2599805|931866|2072420|288000	TrEMBL
1	3613	None	None	Alphaproteobacteria	191	487	868	10846	Uncharacterized protein	None	Bradyrhizobiaceae	BGN91_14445	Nitrobacter	0050355 triphosphatase activity	None	None	IPR007899|IPR023577	IPR039013	IPR033469|IPR038186	None	None	NA	A0A1Q3JTD6	A0A1Q3JTD6:6:196	GI:1113149888|EMBL-CDS:OJU24090.1	2	#0000FF	#FF0000	1	Rhizobiales	Nitrobacter sp. 62-13.	FALSE	None	None	PF01928|PF05235	Proteobacteria	FALSE	1	191	FAMILY	complete	A0A1Q3JTD6:6:196		Nitrobacter sp. 62-13	None	Bacteria	NA	1895797	TrEMBL
1	3615	None	None	Stenosarchaea group	191	417	868	10846	Exopolyphosphatase / guanosine-5'-triphosphate|3'-diphosphate pyrophosphatase	None	Methanosarcinaceae	SAMN04488696_1852	Methanolobus	None	None	None	IPR003607|IPR006674|IPR023577	None	IPR033469	None	None	NA	A0A1I4SA39	A0A1I4SA39:2:192	EMBL-CDS:SFM61144.1	2	#0000FF	#FF0000	1	Methanosarcinales	Methanolobus profundi.	FALSE	None	None	PF01928|PF01966	Euryarchaeota	FALSE	1	191	FAMILY	complete	A0A1I4SA39:2:192		Methanolobus profundi	None	Archaea	NA	487685	TrEMBL
1	3616	None	None	Betaproteobacteria|Hydrogenophilalia|NA|unclassified Proteobacter	191	497|495|496	868	10846	Inorganic triphosphatase YgiF| contains CYTH and CHAD domains|Uncharacterized protein|Inorganic triphosphatase|Metal-chelation protein CHAD|CYTH and CHAD domain-containing protein|CHAD domain containing protein	3.6.1.25 {ECO:0000313|EMBL:OIR11015.1}	Nitrosomonadaceae|Hydrogenophilaceae|unclassified Hydrogenophi|NA	SAMN05216334_10475|AUJ86_07905|COW07_08970|GALL_71860|A4S08_01475|BVN30_05800|C8R12_10813|C8R13_102154|E6Q59_06200|C8R34_12112|E6Q62_04870|Nit79A3_2967|C8R28_100316|NAL212_2861|SAMN05216406_10533|SAMN05421510_10539|SAMN06296273_2336|SAMN06297164_1877	Nitrosomonas|NA|unclassified Hydrogenophilaceae	0050355 triphosphatase activity	None	None	IPR007899|IPR023577	IPR039013	IPR033469|IPR038186	None	nii:Nit79A3_2967|nit:NAL212_2861|nur:ATY38_06145	NA	A0A1H5TA23|A0A1J4YU70|A0A1J5SRD7|A0A1W9H4K8|A0A2T4ZZM1|A0A2V3VWY4|A0A5C7V2I6|F8GIX0|F9ZJY8	A0A1H5TA23:2:192	EMBL-CDS:SEF59639.1|GI:1101120084|EMBL-CDS:OIO77746.1|EMBL-CDS:OIR11015.1|GI:1175921883|EMBL-CDS:OQW42369.1|EMBL-CDS:PTM76234.1|EMBL-CDS:PXW85188.1|EMBL-CDS:TXI19139.1|GI:503732855|GI:338806475|EMBL-CDS:AEJ02717.1|REFSEQ:WP_013966931.1|GI:325532927|GI:503413939|EMBL-CDS:ADZ27648.1|REFSEQ:WP_013648600.1	2	#0000FF	#FF0000	9	Nitrosomonadales|Hydrogenophilales|NA	Nitrosomonas ureae.|Hydrogenophilaceae bacterium CG1_02_62_390.|Hydrogenophilales bacterium CG12_big_fil_rev_8_21_14_0_65_61_21.|mine drainage metagenome.|Proteobacteria bacterium SG_bin4.|Nitrosomonas sp.|Nitrosomonas sp. Nm134.|Nitrosomonas sp. Nm141.|Proteobacteria bacterium ST_bin16.|Nitrosomonas sp. Nm84.|Nitrosomonas sp. (strain Is79A3)|Nitrosomonas sp. AL212.	FALSE	None	None	PF01928|PF05235	Proteobacteria|NA	FALSE	1	191|191|191	FAMILY	complete	A0A1H5TA23:2:192		Nitrosomonas ureae|Hydrogenophilaceae bacterium CG1_02_62_390|Hydrogenophilales bacterium CG12_big_fil_rev_8_21_|mine drainage metagenome|Proteobacteria bacterium SG_bin4|Nitrosomonas sp.|Nitrosomonas sp. Nm134|Nitrosomonas sp. Nm141|Proteobacteria bacterium ST_bin16|Nitrosomonas sp. Nm84|Nitrosomonas sp. Is79A3|Nitrosomonas sp. AL212	261292.Nit79A3_2967|153948.NAL212_2861	Bacteria|NA	NA	44577|1805218|1974033|410659|1827381|1931235|2135771|2135772|42353|200124|261292|153948	TrEMBL
1	3617	None	None	Gammaproteobacteria|Alphaproteobacteria|Betaproteobacteria	191	292|303|295|503|355|297|347|508|207|352|306|291	868	10846	CYTH domain-containing protein|Triphosphatase|Adenylate cyclase|Uncharacterized protein|CYTH domain protein|Inorganic triphosphatase|CYTH and CHAD domain-containing protein|Inorganic triphosphatase ShortPPPase|Putative adenylate cyclase|Putative cYTH-like phosphatase domain-containing protein|Uncharacterized conserved protein	4.6.1.1 {ECO:0000313|EMBL:SJN12531.1}|3.6.1.25|3.6.1.25 {ECO:0000313|EMBL:TDN41592.1}	Halomonadaceae|unclassified Rhodospirill|Pasteurellaceae|Rhodocyclaceae|Comamonadaceae|Hahellaceae	SAMN05443545_102335|SAMN05421848_2118|CZ787_08275|DIW40_14965|B7Z80_18230|BV102_00365|EUX54_02920|F2S80_02765|B0H98_103118|DU506_18580|C8D72_0203|SAMEA1410922_00802|E4T21_16990|E6R11_00150|E6Q49_13035|A9501_02210|A9Z62_03995|AAX16_01845|AAX18_07735|ABN48_06270|ABW51_08000|BFQ29_06950|BSN92_03240|BV055_01429|BV064_00997|BV163_00702|BV171_01433|BVZ80_00304A|CGSHi22121_01770|CGSHi22421_03788|CGSHi36…	Aidingimonas|Kushneria|Halomonas|NA|Haemophilus|Actinobacillus|unclassified Rhodocyclaceae|Limnohabitans|Hahella	0050355 triphosphatase activity|0004016 adenylate cyclase activity|0046872 metal ion binding	Airways|Not Specified|Ear|Oral	Facultative	IPR023577|IPR007899	IPR039013	IPR033469|IPR038186	None	hic:NTHIC486_01113|hif:HIBPF_09990|hin:HI1598|hiq:CGSHiGG_10130|hit:NTHI1451|hch:HCH_01042|hhu:AR456_03390	NA	A0A1H2V6B0|A0A1I1KQ69|A0A1R4HY49|A0A257PGU6|A0A2S9RNV0|A0A2T0V4R4|A0A368TNY6|A0A3D9DXX5|A0A4V0IC23|A0A5C1NK44|A0A5C7JHZ8|A0A5C7Z733|P45267|Q2SN50|S2KKW6|W1N333	A0A1H2V6B0:3:193	EMBL-CDS:SDW63825.1|EMBL-CDS:SFC62929.1|EMBL-CDS:SJN12531.1|GI:1232241531|EMBL-CDS:OYV35477.1|EMBL-CDS:PRJ59058.1|EMBL-CDS:PRY65175.1|EMBL-CDS:RCV86314.1|EMBL-CDS:REC95551.1|EMBL-CDS:VTU07252.1|EMBL-CDS:QEM83051.1|EMBL-CDS:TXG80953.1|EMBL-CDS:TXI70002.1|GI:16273488|GI:1176104|GI:491961550|GI:1574441|EMBL-CDS:AAC23243.1|REFSEQ:NP_439740.1|REFSEQ:WP_005693613.1|GI:499714265|GI:83631957|EMBL-CDS:ABC…	2	#0000FF	#FF0000	16	Oceanospirillales|Rhodospirillales|Pasteurellales|Rhodocyclales|Burkholderiales	Aidingimonas halophila.|Kushneria avicenniae.|Halomonas sp.|Halomonas sp. JB380.|Rhodospirillales bacterium 20-64-7.|Haemophilus haemolyticus.|Haemophilus influenzae.|Haemophilus sp. SZY H2.|Halomonas songnenensis.|Halomonas sp. TQ8S.|Kushneria indalinina DSM 14324.|Actinobacillus porcinus.|Halomonas sp. Y2R2.|Rhodocyclaceae bacterium.|Limnohabitans sp.|Haemophilus aegyptius.|Haemophilus haemolyt…	False|True	fig|1028803.3.peg.1521|fig|1028804.3.peg.388|fig|1661745.3.peg.334|fig|71421.8.peg.1671|fig|726.53.peg.361|fig|726.54.peg.1545|fig|727.533.peg.1071|fig|727.564.peg.334|fig|727.566.peg.325|fig|762965.3.peg.1721|fig|1121939.11.peg.1700|fig|1178482.3.peg.2985	None	PF01928|PF05235	Proteobacteria	FALSE	1	191|191|191|191|191|191|191|191|191|191|191|191|191|191|191|191|191|191|191|191|191	FAMILY	complete|fragment	A0A1H2V6B0:3:193		Aidingimonas halophila|Kushneria avicenniae|Halomonas sp.|Halomonas sp. JB380|Rhodospirillales bacterium 20-64-7|Haemophilus haemolyticus|Haemophilus influenzae|Haemophilus sp. SZY H2|Halomonas songnenensis|Halomonas sp. TQ8S|Kushneria indalinina DSM 14324|Actinobacillus porcinus|Halomonas sp. Y2R2|Rhodocyclaceae bacterium|Limnohabitans sp.|Haemophilus aegyptius|Haemophilus haemolyticus M19501|Ha…	1028803.GG9_1455|71421.HI_1598|349521.HCH_01042|1121939.L861_23525|1178482.BJB45_01875	Bacteria	NA|Inorganic triphosphatase ShortPPPase	574349|402385|1434831|1486246|1970566|2609963|726|727|1176243|2282306|1122140|51048|2562282|1898103|1907725|1028803|1028804|123834|1661745|1739452|1859694|197575|281310|374927|374931|374933|375063|375177|375432|71421|725|729|762965|866630|349521|1121939|1178482	TrEMBL|SwissProt
1	3618	None	None	Acidithiobacillia	191	489	868	10846	Uncharacterized protein	None	Acidithiobacillaceae	A4U49_06230	Acidithiobacillus	0050355 triphosphatase activity	None	None	IPR007899|IPR023577	IPR039013	IPR033469|IPR038186	None	None	NA	A0A1E7XUL6	A0A1E7XUL6:4:194	GI:1096240173|GI:1078283322|EMBL-CDS:OFA16682.1|REFSEQ:WP_071182636.1	2	#0000FF	#FF0000	1	Acidithiobacillales	Acidithiobacillus ferrivorans.	FALSE	None	None	PF01928|PF05235	Proteobacteria	FALSE	1	191	FAMILY	complete	A0A1E7XUL6:4:194		Acidithiobacillus ferrivorans	None	Bacteria	NA	160808	TrEMBL
1	3619	None	None	Gammaproteobacteria	191	349|357|347|356|345|353|351|358|340|352	868	10846	Adenylate cyclase|CYTH domain-containing protein|Inorganic triphosphatase|Inorganic triphosphatase YgiF|Uncharacterized conserved protein	4.6.1.1 {ECO:0000313|EMBL:EGC72008.1}|4.6.1.1 {ECO:0000313|EMBL:EGV07671.1}	Pasteurellaceae	AC062_0050|BKG96_00855|BKG97_01450|BKG99_01525|BKL51_02405|E5343_07360|BKL49_11780|BKK47_08740|BKK56_03085|NCTC1659_02251|CVP04_04120|C8D76_1228|EUX48_00265|EUX49_08065|EUX52_07270|EUX55_06210|NCTC10839_01262|NCTC10801_02069|CFY87_01485|NCTC10699_00609|NCTC13378_00492|EV692_1742|BKG95_00865|D3M76_04620|D3M78_07325|D3M82_04005|A9500_06990|BBB48_01595|DPV85_03500|DPV87_07175|DPV95_01440|ERO09_03600…	Pasteurella|Rodentibacter|unclassified Pasteurellaceae|Haemophilus|Caviibacterium|Actinobacillus|Lonepinella|Histophilus	0050355 triphosphatase activity|0004016 adenylate cyclase activity	Skin|Not Specified	Facultative,Not Specified|Facultative	IPR023577	IPR039013	IPR033469	None	hhz:NCTC10839_01262|paet:NCTC13378_00492|hpr:PARA_14150|hsm:HSM_0373|hso:HS_1189	NA	A0A1B3JDJ6|A0A1V3JF13|A0A1V3JJP8|A0A1V4AZR4|A0A2M8RWP6|A0A2U0SK53|A0A2X4RJA5|A0A380U147|A0A448JYM6|A0A4R1KVN0|A0A4S2Q4J2|F0ET87|F9Q621|Q0I3V7	A0A1B3JDJ6:3:193	GI:1059451986|GI:980941419|EMBL-CDS:AOF52150.1|REFSEQ:WP_059365287.1|GI:1147313731|EMBL-CDS:OOF55345.1|GI:1147314956|EMBL-CDS:OOF56512.1|GI:1151591565|EMBL-CDS:STO60947.1|EMBL-CDS:PJG83315.1|EMBL-CDS:PVX31734.1|EMBL-CDS:SQH97352.1|EMBL-CDS:SUT93961.1|EMBL-CDS:VEG69811.1|EMBL-CDS:TCK68409.1|GI:1147319833|GI:517168025|EMBL-CDS:THA16210.1|REFSEQ:WP_018356843.1|GI:675279696|GI:491965214|GI:325159879|…	2	#0000FF	#FF0000	14	Pasteurellales	Pasteurella caecimuris.|Pasteurellaceae bacterium NI1060.|Rodentibacter heylii.|Rodentibacter sp. Ppn85.|Rodentibacter myodis.|Rodentibacter genomosp. 2.|Rodentibacter mrazii.|Haemophilus haemoglobinophilus.|Caviibacterium pharyngocola.|Pasteurella langaaensis DSM 22999.|Haemophilus haemolyticus.|[Actinobacillus] rossii.|Actinobacillus seminis.|Pasteurella aerogenes.|[Pasteurella] mairii.|Lonepin…	FALSE	fig|862965.3.peg.1409|fig|888828.6.peg.557	None	PF01928	Proteobacteria	FALSE	1	191|191|191|191|191|191|191|191|191|191	FAMILY	complete	A0A1B3JDJ6:3:193		Pasteurella caecimuris|Pasteurellaceae bacterium NI1060|Rodentibacter heylii|Rodentibacter sp. Ppn85|Rodentibacter myodis|Rodentibacter genomosp. 2|Rodentibacter mrazii|Haemophilus haemoglobinophilus|Caviibacterium pharyngocola|Pasteurella langaaensis DSM 22999|Haemophilus haemolyticus|[Actinobacillus] rossii|Actinobacillus seminis|[Pasteurella] aerogenes|[Pasteurella] mairii|Lonepinella koalarum…	758.BBIX01000008_gene1099|862965.PARA_14150|205914.HS_1189	Bacteria	NA	1679001|1796644|1906744|1908525|1907939|1908257|1908266|733|28159|1122935|726|123820|722|749|757|53417|758|1608882|1859695|729|862965|888828|1035188|249188|205914|228400|731	TrEMBL
1	3620	None	None	Alphaproteobacteria	191	543	868	10846	Uncharacterized protein	None	Rhodospirillaceae	AUP43_09895	Oceanibaculum	0050355 triphosphatase activity	None	None	IPR007899|IPR023577	IPR039013	IPR033469|IPR038186	None	None	NA	A0A154W2H5	A0A154W2H5:24:214	GI:1056028408|GI:1016462366|EMBL-CDS:KZD07679.1|REFSEQ:WP_067556668.1	2	#0000FF	#FF0000	1	Rhodospirillales	Oceanibaculum pacificum.	FALSE	None	None	PF01928|PF05235	Proteobacteria	FALSE	1	191	FAMILY	complete	A0A154W2H5:24:214		Oceanibaculum pacificum	None	Bacteria	NA	580166	TrEMBL
1	3622	None	None	Alphaproteobacteria|Betaproteobacteria	191	505|484|502|518|501|514|496	868	10846	Uncharacterized protein|Inorganic triphosphatase YgiF| contains CYTH and CHAD domains|CYTH and CHAD domain-containing protein	None	Bradyrhizobiaceae|Comamonadaceae|Nitrosomonadaceae	BCCGELA001_12065|SE91_22230|UC35_22035|AXW67_05010|SAMN05443248_8671|AC628_16535|BKA77_5606|SAMN05444158_5152|B0H84_2826|C8R26_13312|E6Q60_09635|SAMN05216333_11711	Bradyrhizobium|Ramlibacter|Afipia|Nitrosomonas	0050355 triphosphatase activity	None	None	IPR007899|IPR023577	IPR039013	IPR033469|IPR038186	IPR000048	brc:BCCGELA001_12065	NA	A0A109QAM0|A0A127JYF7|A0A176ZEB9|A0A1M5YRR3|A0A1Q5RND3|A0A2M8ZT28|A0A421A469	A0A109QAM0:3:193	GI:983585638|GI:982211669|EMBL-CDS:AMA56905.1|REFSEQ:WP_060735385.1|GI:1004048297|GI:1003121269|EMBL-CDS:AMO25016.1|REFSEQ:WP_061503442.1|GI:1026863273|GI:1027744905|EMBL-CDS:OAF18242.1|REFSEQ:WP_063677810.1|GI:1109606363|EMBL-CDS:SHI14544.1|GI:1122654264|GI:1120630324|EMBL-CDS:OKO77223.1|REFSEQ:WP_074127925.1|EMBL-CDS:PJJ36612.1|EMBL-CDS:RLJ84833.1	2	#0000FF	#FF0000	7	Rhizobiales|Burkholderiales|Nitrosomonadales	Bradyrhizobium sp. CCGE-LA001.|Bradyrhizobium sp. DOA1.|Ramlibacter tataouinensis.|Bradyrhizobium neotropicale.|Bradyrhizobium erythrophlei.|Bradyrhizobium sp. NAS96.2.|Afipia broomeae.|Bradyrhizobium canariense.|Nitrosomonas oligotropha.|Nitrosomonas sp. Nm120.	FALSE	fig|1126616.3.peg.4846|fig|94132.3.peg.4492	None	PF01928|PF05235	Proteobacteria	FALSE	1	191|191|191|191|191|191|191	FAMILY	complete	A0A109QAM0:3:193		Bradyrhizobium sp. CCGE-LA001|Bradyrhizobium sp. DOA1|Ramlibacter tataouinensis|Bradyrhizobium neotropicale|Bradyrhizobium erythrophlei|Bradyrhizobium sp. NAS96.2|Afipia broomeae|Bradyrhizobium canariense|Nitrosomonas oligotropha|Nitrosomonas sp. Nm120	None	Bacteria	NA	1126616|1223566|94132|1497615|1437360|1680160|255045|56946|1945877|42354	TrEMBL
1	3624	None	None	NA|Gammaproteobacteria	191	204|290	868	10846	CYTH domain-containing protein	None	NA|Halomonadaceae	LCGC14_0844270|AWU55_1022	NA|unclassified Halomonadaceae	0050355 triphosphatase activity	None	None	IPR023577	IPR039013	IPR033469	None	None	NA	A0A0F9SJB3|A0A139CCR8	A0A0F9SJB3:4:194	EMBL-CDS:KKN29428.1|GI:1001917858|EMBL-CDS:KXS38927.1	2	#0000FF	#FF0000	2	NA|Oceanospirillales	marine sediment metagenome.|Halomonadaceae bacterium T82-2.	FALSE	None	None	PF01928	NA|Proteobacteria	FALSE	1	191|191	FAMILY	complete	A0A0F9SJB3:4:194		marine sediment metagenome|Halomonadaceae bacterium T82-2	None	NA|Bacteria	NA	412755|1783518	TrEMBL
1	3625	None	None	NA|Gammaproteobacteria	191	296|285|286|287|284|300|202|293|309|304	868	10846	CYTH domain-containing protein|Adenylate cyclase|Inorganic triphosphatase YgiF| contains CYTH and CHAD domains|Inorganic triphosphatase|CYTH domain protein|Putative adenylate cyclase	3.6.1.25 {ECO:0000313|EMBL:ARM85509.1}|3.6.1.25 {ECO:0000313|EMBL:VVT28938.1}|4.6.1.1 {ECO:0000313|EMBL:VXB23946.1}	NA|Alteromonadaceae|Halomonadaceae|Endozoicomonadaceae	LCGC14_1300480|HLUCCO03_06190|AQ621_06040|FHK81_01835|AWU57_3098|B0H24_102449|DFO67_10698|SAMN04487959_10586|SAMN05216429_111104|SAMN04487963_3156|SAMN04487961_3051|SAMN05216203_3471|SAMN05660971_02574|AU15_20815|AWH63_21950|MARINON1_40267|MARSALSMR5_03476|MBHK15_70128|SAMN04487868_1333|EHSB41UT_00975|CLH61_15775|C7H10_00820|DIT71_15495|CME81_07245|CMG91_11205|D0851_15950|DET50_11011|CME82_05440|…	NA|Marinobacter|Halomonas|Parendozoicomonas	0050355 triphosphatase activity	None	None	IPR023577	IPR039013	IPR033469	None	msr:AU15_20815|mara:D0851_15950|maq:Maqu_0774|mhc:MARHY0641|mbs:MRBBS_0650|mpq:ABA45_03405	NA	A0A0F9LAE7|A0A0P7XLN5|A0A0T6W0L2|A0A139DGS8|A0A1I3ARI9|A0A1I3XA49|A0A1I4SDA4|A0A1I4YWA0|A0A1I6K1R4|A0A1M7HCH8|A0A1W6KDW7|A0A1X7AG24|A0A2G1UI12|A0A2T1KZ44|A0A2V3ZHN3|A0A346S452|A0A366GNN0|A0A3N9U5V5|A0A3T0CQP4|A0A4U6QRE5|A0A4V3QXU5|A0A556W6W7|A1TYQ2|A6F5V0|H8W4U3|M1FGQ4|M7CK13|R8AWC5	A0A0F9LAE7:3:193	EMBL-CDS:KKM84311.1|GI:654321899|GI:938266736|EMBL-CDS:KPQ01945.1|REFSEQ:WP_027830922.1|GI:953788343|GI:960863348|EMBL-CDS:KRW81776.1|REFSEQ:WP_058341489.1|GI:1001934094|EMBL-CDS:KXS52518.1|EMBL-CDS:SFH52349.1|EMBL-CDS:SFK16420.1|EMBL-CDS:SFM62445.1|EMBL-CDS:SFN42298.1|EMBL-CDS:SFR85173.1|GI:1120905940|EMBL-CDS:SHM26033.1|REFSEQ:WP_073435604.1|GI:1188297530|EMBL-CDS:ARM85509.1|EMBL-CDS:SMA39126.1…	2	#0000FF	#FF0000	28	NA|Alteromonadales|Oceanospirillales	marine sediment metagenome.|Marinobacter sp. HL-58.|Marinobacter sp. P4B1.|Marinobacter vinifirmus.|Marinobacter persicus.|Marinobacter sp. T13-3.|Halomonas xianhensis.|Marinobacter zhejiangensis.|Marinobacter pelagius.|Marinobacter daqiaonensis.|Halomonas cupida.|Marinobacter salarius.|Marinobacter sp. C18.|Marinobacter sp. DSM 26291.|Marinobacter sp. EC-HK377.|Marinobacter sp. N1.|Parendozoicom…	False|True	fig|1479237.4.peg.991|fig|1794906.3.peg.3535|fig|1396859.3.peg.1890|fig|1397532.3.peg.55|fig|1397533.3.peg.1251|fig|2743.3.peg.608|fig|330734.3.peg.740|fig|490759.3.peg.646|fig|1288826.3.peg.3588|fig|1318628.3.peg.3561	None	PF01928	NA|Proteobacteria	FALSE	1	191|191|191|191|191|191|191|191|191|191|191|191|191|191	FAMILY	complete|fragment	A0A0F9LAE7:3:193		marine sediment metagenome|Marinobacter sp. HL-58|Marinobacter sp. P4B1|Marinobacter vinifirmus|Marinobacter persicus|Marinobacter sp. T13-3|Halomonas xianhensis|Marinobacter zhejiangensis|Marinobacter pelagius|Marinobacter daqiaonensis|Halomonas cupida|Marinobacter salarius|Marinobacter sp. C18|Marinobacter sp. DSM 26291|Marinobacter sp. EC-HK377|Marinobacter sp. N1|Parendozoicomonas haliclonae|…	1479237.JMLY01000001_gene1227|351348.Maqu_0774|443152.MDG893_13544|270374.MELB17_19991|1288826.MSNKSG1_18070|1318628.MARLIPOL_17823	NA|Bacteria	NA	412755|1479237|1119533|355591|1794906|930118|442341|488535|379482|650891|44933|1420917|1761792|1772288|2038407|2653150|1960125|2666256|1389223|1928331|1486246|2304594|50741|2483111|2488665|2576384|1928859|351348|443152|1163748|1396859|1397532|1397533|2743|270374|330734|490759|1288826|1318628	TrEMBL
1	3628	None	None	Alphaproteobacteria|Betaproteobacteria|Gammaproteobacteria	191	528|490|512|515|517|508|501|400|503|287|286|505|513|516|289|288|303|280|292|206|277|497|320|295|510|518|500|297|291|511	868	10846	Inorganic triphosphatase YgiF| contains CYTH and CHAD domains|Metal-chelation protein CHAD|CHAD domain-containing protein|Inorganic triphosphatase|CYTH and CHAD domain-containing protein|Uncharacterized protein|CYTH domain-containing protein|Adenylate cyclase|CHAD domain containing protein|CYTH domain protein	3.6.1.25 {ECO:0000313|EMBL:SPJ33812.1}|3.6.1.25 {ECO:0000313|EMBL:CBV41498.1}|3.6.1.25 {ECO:0000313|EMBL:VIO79373.1}|3.6.1.25 {ECO:0000313|EMBL:VIO79775.1}	Methylobacteriaceae|Sphingomonadaceae|Bradyrhizobiaceae|unclassified Rhizobiales|Thiobacillaceae|Halomonadaceae|Nitrosomonadaceae|Lichenibacteriaceae|Rhodospirillaceae|NA|Comamonadaceae	Maq22A_c06580|NS229_17640|QR78_21540|SAMN04487843_104318|SAMN04487844_1323|WP12_01345|VQ02_28015|CS379_23500|DA075_04630|DK412_11370|DK419_15420|SAMN02799631_04448|VP06_06755|VQ03_16750|ASF08_05760|ASF26_09180|FV220_04010|ASF24_21545|ASF32_05360|ASF28_14635|FV218_01590|ASF49_09855|ASG40_12710|ASE00_06160|ASE22_06225|ASF52_11270|A5481_26910|FF100_27735|A6X20_22135|AOQ73_12855|BEL01nite_24750|BSN85…	Methylobacterium|Sphingomonas|Bradyrhizobium|Methyloceanibacter|Thiobacillus|Halomonas|Nitrosomonas|Methylorubrum|Kushneria|Rhizorhabdus|unclassified Halomonadaceae|Lichenibacterium|Microvirga|Pararhodospirillum|NA|Pistricoccus|Bosea|Polaromonas	0050355 triphosphatase activity	None	None	IPR007899|IPR023577	IPR039013	IPR033469|IPR038186	None	maqu:Maq22A_c06580|mee:DA075_04630|halo:BWR19_02765|kma:B9H00_03730|kus:B9G99_11070|hbe:BEI_3117|rdi:CMV14_09255|metd:C0214_17160|mpo:Mpop_3275|hel:HELO_1614|paur:FGL86_01710|bof:FQV39_16935|swi:Swit_4408|mch:Mchl_3398|mdi:METDI3852|mea:Mex_1p3289|meta:Y590_14965|mex:Mext_3081|mza:B2G69_22945|mno:Mnod_4215|pol:Bpro_2918	NA	A0A0C6FHU1|A0A0F5PI06|A0A0J6S9Y7|A0A0J6VGN3|A0A0Q4TF64|A0A0Q4UAT1|A0A0Q4XIP4|A0A0Q4YV85|A0A0Q5YPT1|A0A0Q8QKI6|A0A0Q8RCC0|A0A0S9PPQ7|A0A179RZV1|A0A1E3ERQ5|A0A1E3WB21|A0A1E4NCT3|A0A1G8RHF9|A0A1G9Q5Y7|A0A1I1W9Q6|A0A1I2SCX4|A0A1I4CIQ7|A0A1I7HBF1|A0A1M6SHG5|A0A1P8QZW5|A0A1S1P5U4|A0A240UMJ1|A0A243T4A6|A0A291PB34|A0A2A2EUI1|A0A2A4FVC1|A0A2E2BL85|A0A2N7TS17|A0A2N7U6M9|A0A2N7UP76|A0A2P7NXL7|A0A2R8CLU9|A0A…	A0A0C6FHU1:5:195	GI:985606639|GI:760867068|EMBL-CDS:BAQ44664.1|REFSEQ:WP_060846134.1|GI:806531680|GI:806905161|EMBL-CDS:KKC27846.1|REFSEQ:WP_046191948.1|GI:857495470|GI:860509350|EMBL-CDS:KMO30507.1|REFSEQ:WP_048447520.1|GI:860556411|GI:857503852|EMBL-CDS:KMO38216.1|REFSEQ:WP_048463054.1|GI:947481792|GI:944795196|EMBL-CDS:KQO45956.1|REFSEQ:WP_056146095.1|GI:947768308|GI:944803720|EMBL-CDS:KQO54414.1|REFSEQ:WP_056…	2	#0000FF	#FF0000	65	Rhizobiales|Sphingomonadales|Nitrosomonadales|Oceanospirillales|Rhodospirillales|unclassified Alphaproteobacter|Burkholderiales	Methylobacterium aquaticum.|Methylobacterium indicum.|Methylobacterium sp. ap11.|Methylobacterium sp. yr596.|Sphingomonas sp. SRS2.|Methylobacterium variabile.|Methylobacterium currus.|Methylobacterium frigidaeris.|Methylobacterium sp. 174MFSha1.1.|Methylobacterium sp. 17Sr1-1.|Methylobacterium tarhaniae.|Methylobacterium terrae.|Methylobacterium sp. Leaf85.|Methylobacterium sp. Leaf93.|Methyloba…	False|True	fig|270351.10.peg.1254|fig|270351.7.peg.1060|fig|427683.4.peg.2257|fig|133190.4.peg.2061|fig|298794.3.peg.3505|fig|1187852.3.peg.616|fig|270351.6.peg.5944|fig|882800.3.peg.3088|fig|925818.3.peg.3126	None	PF01928|PF05235	Proteobacteria	FALSE	1	191|191|191|191|191|191|191|191|191|191|191|191|191|191|191|191|191|191|191|191|191|191|191|191|191|191|191|191|191|191|191|191|191|191	FAMILY	complete|fragment	A0A0C6FHU1:5:195		Methylobacterium aquaticum|Methylobacterium indicum|Methylobacterium sp. ap11|Methylobacterium sp. yr596|Sphingomonas sp. SRS2|Methylobacterium variabile|Methylobacterium currus|Methylobacterium frigidaeris|Methylobacterium sp. 174MFSha1.1|Methylobacterium sp. 17Sr1-1|Methylobacterium tarhaniae|Methylobacterium terrae|Methylobacterium sp. Leaf85|Methylobacterium sp. Leaf93|Methylobacterium sp. WL…	398525.KB900701_gene7387|441620.Mpop_3275|768066.HELO_1614|392499.Swit_4408|272630.MexAM1_META1p3289|419610.Mext_3081|460265.Mnod_4215|296591.Bpro_2918	Bacteria	NA	1761799|1761800|1775910|270351|133190|298794|1187852|1502749|2038277|2051553|2202826|2202827|1736241|1736249|2603896|1736242|1736247|1736251|2603893|1736254|1736364|1736594|1736595|1736258|2583531|427683|1783512|1855320|280333|29448|1774971|1660144|376427|48727|1881054|582675|1736382|414703|463301|438744|1883416|408|157779|698828|1191209|419596|475662|2032625|1850238|2026746|284577|1387883|204491…	TrEMBL
1	3631	None	None	Betaproteobacteria|Hydrogenophilalia	191	493|491|492|487|510|489|490	868	10846	Inorganic triphosphatase|Uncharacterized protein|Adenylate cyclase|CHAD domain protein|CHAD domain-containing protein|Inorganic triphosphatase YgiF|CYTH and CHAD domain-containing protein	3.6.1.25 {ECO:0000313|EMBL:TLD47066.1}	NA|Azonexaceae|unclassified Hydrogenophi|Rhodocyclaceae	AW07_01280|DCY47_11505|AW09_003501|ACCUM_4522|AW06_003562|CAPSK01_004268|AT959_07300|ACCAA_200089|BJN45_03895|BWY57_00978|B7Y41_11945|CVU34_06020|CVU31_15395|CVU33_15815|FD131_5117|CVU16_14345|CVU18_04100|HYN24_12195|DFR40_2911|FAZ92_00641|E6R09_02335|Daro_3355	Candidatus Accumulibacter|Dechloromonas|Azonexus|NA|unclassified Rhodocyclaceae	0050355 triphosphatase activity	None	None	IPR007899|IPR023577	IPR039013	IPR033469|IPR038186	None	dey:HYN24_12195|dar:Daro_3355	NA	A0A011NII6|A0A080LUL5|A0A080M2A5|A0A133XKJ0|A0A1A8XN09|A0A1R1IDM8|A0A1V5QUN1|A0A258TQD0|A0A2N2QVM9|A0A2N2R1Y9|A0A2N2V8A0|A0A2N2VBW4|A0A3B7A731|A0A495VPS8|A0A533QQN2|A0A5C7L6W0|Q47AP7	A0A011NII6:4:194	GI:589603160|EMBL-CDS:EXI75046.1|GI:668676766|EMBL-CDS:KFB71355.1|GI:668682850|EMBL-CDS:KFB75393.1|GI:985874450|GI:1055134394|EMBL-CDS:KXB31460.1|REFSEQ:WP_066882134.1|EMBL-CDS:SBT05333.1|GI:1133706745|GI:1133500239|EMBL-CDS:OMG56760.1|REFSEQ:WP_076092221.1|EMBL-CDS:OQA33749.1|GI:1232661224|EMBL-CDS:OYY93594.1|EMBL-CDS:PKO34666.1|EMBL-CDS:PKO36920.1|EMBL-CDS:PKO88200.1|EMBL-CDS:PKO89393.1|GI:1468…	2	#0000FF	#FF0000	17	unclassified Betaproteobacteri|Rhodocyclales|Hydrogenophilales	Candidatus Accumulibacter sp.|Candidatus Accumulibacter sp. SK-11.|Candidatus Accumulibacter sp. BA-91.|Candidatus Accumulibacter phosphatis.|Candidatus Accumulibacter sp. SK-01.|Candidatus Accumulibacter sp. SK-02.|Dechloromonas denitrificans.|Candidatus Accumulibacter aalborgensis.|Azonexus hydrophilus.|Betaproteobacteria bacterium ADurb.Bin341.|Hydrogenophilales bacterium 28-61-23.|Betaproteob…	FALSE	fig|1454000.3.peg.1134	None	PF01928|PF05235	Proteobacteria	FALSE	1	191|191|191|191|191|191|191|191	FAMILY	complete	A0A011NII6:4:194		Candidatus Accumulibacter sp.|Candidatus Accumulibacter sp. SK-11|Candidatus Accumulibacter sp. BA-91|Candidatus Accumulibacter phosphatis|Candidatus Accumulibacter sp. SK-01|Candidatus Accumulibacter sp. SK-02|Dechloromonas denitrificans|Candidatus Accumulibacter aalborgensis|Azonexus hydrophilus|Betaproteobacteria bacterium ADurb.Bin341|Hydrogenophilales bacterium 28-61-23|Betaproteobacteria ba…	159087.Daro_3355	Bacteria	NA	1454000|2053492|1454002|1453999|1457154|327160|281362|1860102|418702|1852821|1970530|2013719|1898103|2013716|2013718|2013701|2013703|2231055|146940|159087	TrEMBL
1	3632	None	None	environmental samples	192	204	868	10846	CYTH domain-containing protein	None	NA	BN515_01153	NA	0050355 triphosphatase activity	None	None	IPR023577	IPR039013	IPR033469	None	None	Terrabacteria group	R6LHH0	R6LHH0:3:194	EMBL-CDS:CDB86928.1	2	#0000FF	#FF0000	1	NA	Firmicutes bacterium CAG:170.	FALSE	None	None	PF01928	Firmicutes	FALSE	1	192	FAMILY	complete	R6LHH0:3:194		Firmicutes bacterium CAG:170	None	Bacteria	NA	1263006	TrEMBL
1	3633	None	None	environmental samples	192	207	868	10846	Adenylate cyclase	None	NA	BN553_01353	NA	0050355 triphosphatase activity	None	None	IPR023577	IPR039013	IPR033469	None	None	Terrabacteria group	R6E119	R6E119:2:193	EMBL-CDS:CDA90286.1	2	#0000FF	#FF0000	1	NA	Firmicutes bacterium CAG:238.	FALSE	None	None	PF01928	Firmicutes	FALSE	1	192	FAMILY	complete	R6E119:2:193		Firmicutes bacterium CAG:238	None	Bacteria	NA	1263011	TrEMBL
1	3634	None	None	Gammaproteobacteria	192	342	868	10846	CYTH domain-containing protein	None	Alteromonadaceae	C427_4948	Paraglaciecola	0050355 triphosphatase activity	None	None	IPR023577	IPR039013	IPR033469	None	gps:C427_4948	NA	K6ZWD4	K6ZWD4:2:193	GI:494916985|GI:469487194|EMBL-CDS:AGH47047.1|REFSEQ:WP_007643023.1	2	#0000FF	#FF0000	1	Alteromonadales	Paraglaciecola psychrophila 170.	FALSE	fig|1129794.4.peg.4935	None	PF01928	Proteobacteria	FALSE	1	192	FAMILY	complete	K6ZWD4:2:193		Paraglaciecola psychrophila 170	1129794.C427_4948	Bacteria	NA	1129794	TrEMBL
1	3636	None	None	Gammaproteobacteria	192	205	868	10846	Adenylate cyclase	None	Enterobacteriaceae	LTSEMON_1826	Salmonella	0050355 triphosphatase activity	Not Specified	Facultative	IPR023577	IPR039013	IPR033469	None	None	NA	G5Q1T0	G5Q1T0:3:194	GI:353633259|EMBL-CDS:EHC80113.1	2	#0000FF	#FF0000	1	Enterobacterales	Salmonella enterica subsp. enterica serovar Montevideo str. S5-403.	FALSE	fig|913242.3.peg.1620	None	PF01928	Proteobacteria	FALSE	1	192	FAMILY	complete	G5Q1T0:3:194		Salmonella enterica subsp. enterica serovar Montev	None	Bacteria	NA	913242	TrEMBL
1	3639	None	None	Gammaproteobacteria	192	523	868	10846	CYTH and CHAD domain-containing protein	None	NA	EPO25_15955	NA	None	None	None	IPR007899|IPR023577	IPR039013	IPR033469|IPR038186	None	None	NA	A0A521W5J4	A0A521W5J4:13:204	EMBL-CDS:TAK51633.1	2	#0000FF	#FF0000	1	unclassified Gammaproteobacter	Gammaproteobacteria bacterium.	FALSE	None	None	PF01928|PF05235	Proteobacteria	FALSE	1	192	FAMILY	complete	A0A521W5J4:13:204		Gammaproteobacteria bacterium	None	Bacteria	NA	1913989	TrEMBL
1	3640	None	None	Alphaproteobacteria	192	525|527	868	10846	Inorganic triphosphatase	None	Methylobacteriaceae	MHA02_32270|FV217_07875	Methylobacterium	None	None	None	IPR007899|IPR023577	IPR039013	IPR033469|IPR038186	None	None	NA	A0A512IT03|A0A5C8U8D8	A0A512IT03:5:196	EMBL-CDS:GEP00840.1|EMBL-CDS:TXN23211.1	2	#0000FF	#FF0000	2	Rhizobiales	Methylobacterium haplocladii.|Methylobacterium sp. WL9.	FALSE	None	None	PF01928|PF05235	Proteobacteria	FALSE	1	192|192	FAMILY	complete	A0A512IT03:5:196		Methylobacterium haplocladii|Methylobacterium sp. WL9	None	Bacteria	NA	1176176|2603898	TrEMBL
1	3641	None	None	Gammaproteobacteria	192	487	868	10846	Adenylate cyclase|CHAD domain protein|CHAD domain-containing protein|CYTH and CHAD domain-containing protein|CYTH domain protein|Inorganic triphosphatase|Inorganic triphosphatase YgiF| contains CYTH and CHAD domains|Metal-binding protein|Uncharacterized protein	None	Moraxellaceae	A9988_17860|AC2117_00984|ACINWC136_2905|ACINWC141_2843|AOLE_04810|APC53_15585|ASF86_09350|AWW73_05765|BDGL_001936|BFR81_15190|BFR91_01715|BMU11_17800|C5B72_09480|CAT59_14035|DBL01_15705|DBL02_18195|DEF26_03070|DFR99_0395|DKE41_005275|DZ985_01170|EA751_06015|EA756_01025|EA763_00960|EXD88_09320|EXE07_13470|EXE08_15415|F4T72_05880|F886_03197|F929_03537|F931_00192|F935_00465|F937_01617|HMPREF0012_001…	Acinetobacter	0050355 triphosphatase activity	Airways|Skin|Not Specified	Aerobe|Anaerobe|Anaerobe,Aerobe	IPR007899|IPR023577	IPR039013	IPR033469|IPR038186	None	acc:BDGL_001936|acd:AOLE_04810|alc:OTEC02_05040	NA	A0A4Y3J5E4	A0A4Y3J5E4:1:192	EMBL-CDS:GEA66040.1	2	#0000FF	#FF0000	1	Pseudomonadales	Acinetobacter baumannii 573719.|Acinetobacter baumannii.|Acinetobacter calcoaceticus (strain PHEA-2)|Acinetobacter calcoaceticus ANC 3680.|Acinetobacter calcoaceticus ANC 3811.|Acinetobacter calcoaceticus RUH2202.|Acinetobacter calcoaceticus.|Acinetobacter lactucae.|Acinetobacter oleivorans (strain JCM 16667 / KCTC 23045 / DR1)|Acinetobacter oleivorans.|Acinetobacter pittii |Acinetobacter pittii …	FALSE	fig|1217653.3.peg.1563|fig|1217688.3.peg.3167|fig|1217689.3.peg.3473|fig|1217690.3.peg.450|fig|1217691.3.peg.191|fig|1310608.3.peg.2037|fig|1310609.3.peg.703|fig|1310637.3.peg.2188|fig|1310652.3.peg.1056|fig|1310681.3.peg.1802|fig|1310685.3.peg.38|fig|1310711.3.peg.349|fig|1310759.3.peg.234|fig|1310764.3.peg.694|fig|1310791.3.peg.1340|fig|1310834.3.peg.212|fig|436717.3.peg.962|fig|48296.84.peg.31…	None	PF01928|PF05235	Proteobacteria	FALSE	1	192|192|192|192	FAMILY	complete	A0A4Y3J5E4:1:192		Acinetobacter baumannii|Acinetobacter baumannii 573719|Acinetobacter calcoaceticus|Acinetobacter calcoaceticus ANC 3680|Acinetobacter calcoaceticus ANC 3811|Acinetobacter calcoaceticus RUH2202|Acinetobacter lactucae|Acinetobacter oleivorans|Acinetobacter oleivorans DR1|Acinetobacter pittii|Acinetobacter pittii ANC 4050|Acinetobacter pittii PHEA-2|Acinetobacter sp.|Acinetobacter sp. 1289694|Acinet…	436717.AOLE_04810|871585.BDGL_001936	Bacteria	NA	1148157|1217653|1217688|1217690|1217691|1310608|1310609|1310637|1310652|1310681|1310685|1310711|1310720|1310759|1310764|1310791|1310834|1502768|1736269|1761742|1785128|2083752|2183915|2302364|436717|470|471|472|48296|575585|871585|903915	TrEMBL
1	3643	None	None	Negativicutes	192	204	868	10846	CYTH domain-containing protein|Triphosphatase|Uncharacterized conserved protein	None	Selenomonadaceae	DWY77_10350|DWZ11_08610|NCTC10571_02269|SAMN05216340_1437	Megamonas	0050355 triphosphatase activity	Gastrointestinal tract	Not Specified	IPR023577	IPR039013	IPR033469	None	None	Terrabacteria group	A0A411ZMF5	A0A411ZMF5:3:194	GI:517829193|EMBL-CDS:RGQ03994.1|REFSEQ:WP_018999401.1	2	#0000FF	#FF0000	1	Selenomonadales	Megamonas hypermegale.|Megamonas rupellensis.|Megamonas sp. Calf98-2.	FALSE	None	None	PF01928	Firmicutes	FALSE	1	192	FAMILY	complete	A0A411ZMF5:3:194		Megamonas hypermegale|Megamonas rupellensis|Megamonas sp. Calf98-2	None	Bacteria	NA	158847|1855330|491921	TrEMBL
1	3646	None	None	Betaproteobacteria|unclassified Planctomycet	192	485|495|486	868	10846	CHAD domain-containing protein|CYTH and CHAD domain-containing protein|CHAD domain protein	None	Comamonadaceae|unclassified Burkholderia|NA	DZC73_04180|ENE75_14290|Poly30_25830	'Geomonas' Khan et al. 2020|Rubrivivax|NA	0050355 triphosphatase activity	None	None	IPR007899|IPR023577	IPR039013	IPR033469|IPR038186	None	None	NA|PVC group	A0A3N7JZN3|A0A3S2U8B2|A0A518ESJ5	A0A3N7JZN3:1:192	EMBL-CDS:RQP26239.1|EMBL-CDS:RVT50961.1|EMBL-CDS:QDV07064.1	2	#0000FF	#FF0000	3	Burkholderiales|NA	Rhizobacter sp. S-16.|Rubrivivax albus.|Planctomycetes bacterium Poly30.	FALSE	None	None	PF01928|PF05235	Proteobacteria|Planctomycetes	FALSE	1	192|192|192	FAMILY	complete	A0A3N7JZN3:1:192		Geomonas soli|Rubrivivax albus|Planctomycetes bacterium Poly30	None	Bacteria	NA	2496871|2499835|2528018	TrEMBL
1	3648	None	None	Gammaproteobacteria	192	488|482|481|485|484	868	10846	CHAD domain-containing protein|Uncharacterized protein|CHAD domain protein|Inorganic triphosphatase|Metal-binding protein|CYTH and CHAD domain-containing protein|CYTH domain protein|CYTH domain-containing protein|Adenylate cyclase|Inorganic triphosphatase YgiF	None	Moraxellaceae|Yersiniaceae|Pseudomonadaceae	C9426_04530|E0H86_01770|F975_02611|P255_00286|F884_01418|F967_01000|F970_02892|F972_00515|F973_02755|F974_00179|F988_00919|F989_02351|ACT4_023_01250|AVENLUH13518_00836|AVENLUH5627_00059|AYL20_01185|CL492_13000|F959_01239|Q674_13935|AAV96_13980|BGO19_03590|CDG55_05605|EJP75_09645|EKK63_15005|F900_02296|F908_00875|F990_00186|F992_02627|ACINWC323_2803|EA770_16275|F7R09_30585|F888_03204|F892_02711|F8…	Acinetobacter|Serratia|Pseudomonas	0050355 triphosphatase activity	Ear|Airways|Skin|Not Specified	Anaerobe|Anaerobe,Aerobe	IPR007899|IPR023577	IPR039013	IPR033469|IPR038186	None	None	NA	A0A2V1HJ77|N8QE70|N8ZVB9|N9N2P5|N9NI77|N9RDE3|V2SZ99	A0A2V1HJ77:1:192	EMBL-CDS:PVZ89538.1|GI:479886454|GI:490819274|EMBL-CDS:ENU36870.1|REFSEQ:WP_004681372.1|GI:491016699|GI:479995209|EMBL-CDS:ENV37719.1|REFSEQ:WP_004878405.1|GI:491359741|GI:480163025|EMBL-CDS:ENW99805.1|REFSEQ:WP_005217659.1|GI:480184385|GI:491401132|EMBL-CDS:ENX20688.1|REFSEQ:WP_005258978.1|GI:491438213|GI:480204615|EMBL-CDS:ENX40421.1|REFSEQ:WP_005296006.1|GI:554730421|GI:555500878|EMBL-CDS:ESK3…	2	#0000FF	#FF0000	7	Enterobacterales|Pseudomonadales	Acinetobacter brisouii CIP 110357.|Acinetobacter sp. ANC 3789.|Acinetobacter sp. ANC 4635.|Serratia sp. S1B.|Acinetobacter parvus DSM 16617 = CIP 108168.|Acinetobacter parvus NIPH 1103.|Acinetobacter sp. CIP 102082.|Acinetobacter sp. CIP 102129.|Acinetobacter sp. CIP 102143.|Acinetobacter sp. CIP 102159.|Acinetobacter sp. CIP 102529.|Acinetobacter sp. CIP 102637.|Acinetobacter sp.|Acinetobacter s…	FALSE	fig|1217714.3.peg.2569|fig|1341683.3.peg.281|fig|1144663.3.peg.2834|fig|1144664.3.peg.2737|fig|1144666.3.peg.1383|fig|1144667.3.peg.172|fig|1144668.3.peg.492|fig|1144669.3.peg.975|fig|1217671.3.peg.2317|fig|981333.9.peg.948|fig|1191460.12.peg.1221|fig|1397525.3.peg.1655|fig|52133.18.peg.63|fig|52133.19.peg.858|fig|1120928.5.peg.190|fig|1217704.3.peg.846|fig|1217705.3.peg.2237|fig|1217711.3.peg.25…	None	PF01928|PF05235	Proteobacteria	FALSE	1	192|192|192|192|192|192|192|192	FAMILY	complete|fragment	A0A2V1HJ77:1:192		Acinetobacter brisouii CIP 110357|Acinetobacter sp. ANC 3789|Acinetobacter sp. ANC 4635|Serratia sp. S1B|Acinetobacter parvus DSM 16617 = CIP 108168|Acinetobacter parvus NIPH 1103|Acinetobacter sp. CIP 102082|Acinetobacter sp. CIP 102129|Acinetobacter sp. CIP 102143|Acinetobacter sp. CIP 102159|Acinetobacter sp. CIP 102529|Acinetobacter sp. CIP 102637|Acinetobacter sp.|Acinetobacter sp. COS3|Acin…	1217714.F975_02611|1144664.F973_02755|1191460.F959_01239|1217705.F900_02296|202955.BBND01000001_gene1239|1217708.F887_02694|1144672.F966_00064|1217658.F987_04209|1217703.F904_00391|1217712.F971_00051|1217713.F993_00157	Bacteria	NA	1217714|1341683|2233853|2529846|1144663|1144664|1144666|1144667|1144668|1144669|1217671|981333|1071390|1191460|1397525|472|52133|1120928|1217704|1217705|1217711|1895694|2004644|348388|470|1217697|1217698|1217706|1310623|1310800|903918|95300|1217707|1217708|1144672|1217658|1217694|1217699|1217700|1217701|1217702|1217703|1217712|1217713|134534|1561068|1776741|2485131|2653124|280145	TrEMBL
1	3649	None	None	Alphaproteobacteria	192	537	868	10846	Uncharacterized protein	None	Beijerinckiaceae	CCR94_03980	Rhodoblastus	0050355 triphosphatase activity	None	None	IPR007899|IPR023577	IPR039013	IPR033469|IPR038186	None	None	NA	A0A2S6NE09	A0A2S6NE09:36:227	EMBL-CDS:PPQ32804.1	2	#0000FF	#FF0000	1	Rhizobiales	Rhodoblastus sphagnicola.	FALSE	None	None	PF01928|PF05235	Proteobacteria	FALSE	1	192	FAMILY	complete	A0A2S6NE09:36:227		Rhodoblastus sphagnicola	None	Bacteria	NA	333368	TrEMBL
1	3650	None	None	Gammaproteobacteria	192	198	868	10846	CYTH domain-containing protein	None	unclassified Legionellale	CMF49_09905	NA	0050355 triphosphatase activity	None	None	IPR023577	IPR039013	IPR033469	None	None	NA	A0A2E2TLN1	A0A2E2TLN1:3:194	EMBL-CDS:MAZ40418.1	2	#0000FF	#FF0000	1	Legionellales	Legionellales bacterium.	FALSE	None	None	PF01928	Proteobacteria	FALSE	1	192	FAMILY	complete	A0A2E2TLN1:3:194		Legionellales bacterium	None	Bacteria	NA	2026754	TrEMBL
1	3651	None	None	Alphaproteobacteria|Betaproteobacteria	192	533|493|487	868	10846	Uncharacterized protein|Inorganic triphosphatase YgiF	None	Rhodospirillaceae|Gallionellaceae|NA	BWR60_15980|P409_04770|AUJ80_03850|CO069_04780|COS20_00730|COV51_01745|EV684_108203	Inquilinus|unclassified Gallionellaceae|Rubrivivax	0050355 triphosphatase activity	Airways	Facultative	IPR007899|IPR023577	IPR039013	IPR033469|IPR038186	None	None	NA	A0A211ZLG6|A0A2H0NM45|A0A4R2M6Y2	A0A211ZLG6:27:218	GI:1207218503|EMBL-CDS:OWJ66090.1|EMBL-CDS:PIR09877.1|EMBL-CDS:TCP01861.1	2	#0000FF	#FF0000	3	Rhodospirillales|Nitrosomonadales|Burkholderiales	Inquilinus limosus MP06.|Inquilinus limosus.|Gallionellaceae bacterium CG02_land_8_20_14_3_00_60_115.|Gallionellaceae bacterium CG11_big_fil_rev_8_21_14_0_20_60_62.|Gallionellaceae bacterium CG1_02_60_325.|Gallionellaceae bacterium CG_4_9_14_0_8_um_filter_60_335.|Rubrivivax gelatinosus	FALSE	None	None	PF01928|PF05235	Proteobacteria	FALSE	1	192|192|192|192|192	FAMILY	complete	A0A211ZLG6:27:218		Inquilinus limosus|Inquilinus limosus MP06|Gallionellaceae bacterium CG02_land_8_20_14_3_00_6|Gallionellaceae bacterium CG11_big_fil_rev_8_21_14|Gallionellaceae bacterium CG1_02_60_325|Gallionellaceae bacterium CG_4_9_14_0_8_um_filter_|Rubrivivax gelatinosus	None	Bacteria	NA	1398085|171674|1805162|1974010|1974011|1974012|28068	TrEMBL
1	3652	None	None	Alphaproteobacteria	192	215	868	10846	Putative adenylate cyclase	None	Magnetococcaceae	MAIT1_01684	Magnetofaba	0050355 triphosphatase activity	None	None	IPR023577	IPR039013	IPR033469	None	None	NA	A0A1Y2K3R2	A0A1Y2K3R2:4:195	GI:1185867963|EMBL-CDS:OSM01665.1	2	#0000FF	#FF0000	1	Magnetococcales	Magnetofaba australis IT-1.	FALSE	None	None	PF01928	Proteobacteria	FALSE	1	192	FAMILY	complete	A0A1Y2K3R2:4:195		Magnetofaba australis IT-1	None	Bacteria	NA	1434232	TrEMBL
1	3655	None	None	Alphaproteobacteria	192	507	868	10846	Inorganic triphosphatase YgiF| contains CYTH and CHAD domains	None	Bradyrhizobiaceae	SAMN05444170_3570	Bradyrhizobium	0050355 triphosphatase activity	None	None	IPR007899|IPR023577	IPR039013	IPR033469|IPR038186	None	None	NA	A0A1M7U5F4	A0A1M7U5F4:4:195	GI:1109651795|EMBL-CDS:SHN78080.1	2	#0000FF	#FF0000	1	Rhizobiales	Bradyrhizobium erythrophlei.	FALSE	None	None	PF01928|PF05235	Proteobacteria	FALSE	1	192	FAMILY	complete	A0A1M7U5F4:4:195		Bradyrhizobium erythrophlei	None	Bacteria	NA	1437360	TrEMBL
1	3656	None	None	Negativicutes	192	527	868	10846	CYTH domain-containing protein	None	Acidaminococcaceae	SAMN05216245_10762	Succiniclasticum	0050355 triphosphatase activity	None	None	IPR023577	IPR039013	IPR033469	None	None	Terrabacteria group	A0A1I2AZF1	A0A1I2AZF1:6:197	EMBL-CDS:SFE48290.1	2	#0000FF	#FF0000	1	Acidaminococcales	Succiniclasticum ruminis DSM 9236.	FALSE	None	None	PF01928	Firmicutes	FALSE	1	192	FAMILY	complete	A0A1I2AZF1:6:197		Succiniclasticum ruminis DSM 9236	None	Bacteria	NA	1123323	TrEMBL
1	3657	None	None	Clostridia	192	221	868	10846	Triphosphatase	None	Ruminococcaceae	SAMN05216413_1302	unclassified Ruminococcaceae	0050355 triphosphatase activity	None	None	IPR023577	IPR039013	IPR033469	None	None	Terrabacteria group	A0A1I0PC36	A0A1I0PC36:2:193	EMBL-CDS:SEW11695.1	2	#0000FF	#FF0000	1	Clostridiales	Ruminococcaceae bacterium KH2T8.	FALSE	None	None	PF01928	Firmicutes	FALSE	1	192	FAMILY	complete	A0A1I0PC36:2:193		Ruminococcaceae bacterium KH2T8	None	Bacteria	NA	1855400	TrEMBL
1	3658	None	None	Alphaproteobacteria	192	512	868	10846	Inorganic triphosphatase YgiF| contains CYTH and CHAD domains	None	Rhodobacteraceae	SAMN04515695_4403	Pseudovibrio	0050355 triphosphatase activity	None	None	IPR007899|IPR023577	IPR039013	IPR033469|IPR038186	None	None	NA	A0A1H1I1E4	A0A1H1I1E4:1:192	EMBL-CDS:SDR31525.1	2	#0000FF	#FF0000	1	Rhodobacterales	Pseudovibrio sp. Tun.PSC04-5.I4.	FALSE	None	None	PF01928|PF05235	Proteobacteria	FALSE	1	192	FAMILY	complete	A0A1H1I1E4:1:192		Pseudovibrio sp. Tun.PSC04-5.I4	None	Bacteria	NA	1798213	TrEMBL
1	3659	None	None	Alphaproteobacteria|Actinobacteria	192	536|593|579|532|546|528|576|578|590|580	868	10846	Inorganic triphosphatase YgiF| contains CYTH and CHAD domains|Uncharacterized protein|Inorganic triphosphatase|CYTH and CHAD domain-containing protein	None	Phyllobacteriaceae|Bradyrhizobiaceae|Mycobacteriaceae	SAMN05428967_3471|SAMN05216330_104172|BRAD285_2549|CU102_28595|CU103_17155|C7476_105211|FFK22_033500|BRADO2821|BRAO375_2880013|BRAS3809_6510005|BRAS3843_240034|S58_47890	Phyllobacterium|Bradyrhizobium|Mycobacterium	0050355 triphosphatase activity	None	None	IPR007899|IPR023577	IPR039013	IPR033469|IPR038186	None	bro:BRAD285_2549|bra:BRADO2821|aol:S58_47890	NA|Terrabacteria group	A0A1H0VJZ7|A0A1I5J6U6|A0A1Y6KGA9|A0A2P7AJP4|A0A2P7BA12|A0A368YXN0|A0A554U0A1|A4YRV5|H0SI95|H0T8H6|H0TMS9|M4ZA73	A0A1H0VJZ7:31:222	EMBL-CDS:SDP78760.1|EMBL-CDS:SFO68604.1|GI:493658596|EMBL-CDS:SMX57629.1|REFSEQ:WP_006609989.1|EMBL-CDS:PSH54443.1|EMBL-CDS:PSH63272.1|EMBL-CDS:RCW83717.1|EMBL-CDS:TSD84239.1|GI:146192626|GI:500307800|EMBL-CDS:CAL76631.1|REFSEQ:WP_011925834.1|GI:496319695|EMBL-CDS:CCD93922.1|REFSEQ:WP_009028873.1|GI:496251916|EMBL-CDS:CCE02753.1|REFSEQ:WP_008965301.1|GI:496256898|EMBL-CDS:CCE07767.1|REFSEQ:WP_008…	2	#0000FF	#FF0000	12	Rhizobiales|Corynebacteriales	Phyllobacterium sp. YR620.|Bradyrhizobium sp. Ghvi.|Bradyrhizobium sp. ORS 285.|Phyllobacterium brassicacearum.|Phyllobacterium sophorae.|Phyllobacterium bourgognense.|Mycobacterium sp. KBS0706.|Bradyrhizobium sp. (strain ORS 278)|Bradyrhizobium sp. (strain ORS 375)|Bradyrhizobium sp. STM 3809.|Bradyrhizobium sp. STM 3843.|Bradyrhizobium oligotrophicum S58.	FALSE	fig|1245469.3.peg.4902	None	PF01928|PF05235	Proteobacteria|Actinobacteria	FALSE	1	192|192|192|192|192|192|192|192|192|192	FAMILY	complete	A0A1H0VJZ7:31:222		Phyllobacterium sp. YR620|Bradyrhizobium sp. Ghvi|Bradyrhizobium sp. ORS 285|Phyllobacterium brassicacearum|Phyllobacterium sophorae|Phyllobacterium bourgognense|Mycobacterium sp. KBS0706|Bradyrhizobium sp. ORS 278|Bradyrhizobium sp. ORS 375|Bradyrhizobium sp. STM 3809|Bradyrhizobium sp. STM 3843|Bradyrhizobium oligotrophicum S58	114615.BRADO2821|1245469.S58_47890	Bacteria	NA	1881066|1855319|115808|314235|1520277|314236|2578109|114615|566679|551936|551947|1245469	TrEMBL
1	3660	None	None	Betaproteobacteria	192	510	868	10846	Uncharacterized protein	None	unclassified Rhodocyclale	A2040_13750	NA	0050355 triphosphatase activity	None	None	IPR007899|IPR023577	IPR039013	IPR033469|IPR038186	None	None	NA	A0A1G3HA06	A0A1G3HA06:5:196	GI:1088427758|EMBL-CDS:OHC65563.1	2	#0000FF	#FF0000	1	Rhodocyclales	Rhodocyclales bacterium GWA2_65_19.	FALSE	None	None	PF01928|PF05235	Proteobacteria	FALSE	1	192	FAMILY	complete	A0A1G3HA06:5:196		Rhodocyclales bacterium GWA2_65_19	None	Bacteria	NA	1802016	TrEMBL
1	3661	None	None	Betaproteobacteria	192	513|519|212	868	10846	Uncharacterized protein|Inorganic triphosphatase|CYTH domain-containing protein	None	NA|Gallionellaceae	A2V79_12145|CVU34_04930|EDC63_101768	NA|Sulfurirhabdus	0050355 triphosphatase activity	None	None	IPR007899|IPR023577	IPR039013	IPR033469|IPR038186	None	None	NA	A0A1F3X157|A0A2N2QVU6|A0A4R3YIG7	A0A1F3X157:7:198	GI:1082642491|EMBL-CDS:OFZ69137.1|EMBL-CDS:PKO34843.1|EMBL-CDS:TCV90794.1	2	#0000FF	#FF0000	3	unclassified Betaproteobacteri|Nitrosomonadales	Betaproteobacteria bacterium RBG_16_56_24.|Betaproteobacteria bacterium HGW-Betaproteobacteria-7.|Sulfurirhabdus autotrophica.	FALSE	None	None	PF01928|PF05235	Proteobacteria	FALSE	1	192|192|192	FAMILY	complete	A0A1F3X157:7:198		Betaproteobacteria bacterium RBG_16_56_24|Betaproteobacteria bacterium HGW-Betaproteobacteri|Sulfurirhabdus autotrophica	None	Bacteria	NA	1797475|2013719|1706046	TrEMBL
1	3662	None	None	Alphaproteobacteria|Gammaproteobacteria|unclassified Proteobacter|Betaproteobacteria	192	512|506|297|515|570|536|507|509|511|487	868	10846	Uncharacterized protein|Inorganic triphosphatase YgiF| contains CYTH and CHAD domains|CYTH domain-containing protein|Inorganic triphosphatase|CHAD domain containing protein|CHAD domain-containing protein|CYTH and CHAD domain-containing protein	None	unclassified Rhizobiales|Bradyrhizobiaceae|Halomonadaceae|Phyllobacteriaceae|NA|Methylobacteriaceae|Gallionellaceae|Sphingomonadaceae	AUC69_10970|SAMN05444159_4259|BH688_00605|B2M20_12335|C7T96_03940|C5B56_05720|MAE02_15160|FD134_1577|FS317_09940|M446_2906|A0U87_14885|A6768_19540|AX777_19580|BRX37_17905|BV87_05805|CG471_02895|CP98_03567|DAH51_14235|DI540_18155|E5554_01030|EBF16_23510|HMPREF9718_01760	Methyloceanibacter|Bradyrhizobium|Kushneria|Nitrobacter|Nitratireductor|NA|Microvirga|unclassified Gallionellaceae|Methylobacterium|Sphingobium|Sphingomonas	0050355 triphosphatase activity	Not Specified	Not Specified	IPR007899|IPR023577	IPR039013	IPR033469|IPR038186	None	met:M446_2906|sya:A6768_19540	NA	A0A1E3VVR7|A0A1M6VJR5|A0A1S1NZQ6|A0A1V4HYB4|A0A2P8NKG2|A0A317HWN2|A0A512BPD5|A0A5C9BF90|A0A5N7MFK6|B0UIG0|K9D5K1	A0A1E3VVR7:11:202	GI:1063649451|GI:1063831232|EMBL-CDS:ODR97624.1|REFSEQ:WP_069441717.1|GI:1109629762|EMBL-CDS:SHK81698.1|GI:1092299921|GI:1093977319|EMBL-CDS:OHV13882.1|EMBL-CDS:QEL10440.1|REFSEQ:WP_070975940.1|GI:1159432577|EMBL-CDS:OPH82562.1|EMBL-CDS:PSM20206.1|EMBL-CDS:PWT90272.1|EMBL-CDS:GEO13820.1|EMBL-CDS:TXT24436.1|EMBL-CDS:MPR07344.1|EMBL-CDS:MPR25705.1|GI:168195375|GI:501290223|EMBL-CDS:ACA17322.1|REFSE…	2	#0000FF	#FF0000	11	Rhizobiales|Oceanospirillales|NA|Nitrosomonadales|Sphingomonadales	Methyloceanibacter superfactus.|Bradyrhizobium lablabi.|Kushneria sp. YCWA18.|Nitrobacter vulgaris.|Nitratireductor sp. StC3.|Proteobacteria bacterium.|Microvirga aerophila.|Gallionellaceae bacterium.|Microvirga tunisiensis.|Methylobacterium sp. (strain 4-46)|Sphingobium sp.|Sphingobium sp. IP1.|Sphingobium sp. MP9-4.|Sphingobium sp. PAMC28499.|Sphingobium yanoikuyae |Sphingobium yanoikuyae ATCC …	False|True	fig|13690.10.peg.3653|fig|13690.11.peg.3216|fig|883163.3.peg.1805	None	PF01928|PF05235	Proteobacteria	FALSE	1	192|192|192|192|192|192|192|192|192|192	FAMILY	complete	A0A1E3VVR7:11:202		Methyloceanibacter superfactus|Bradyrhizobium lablabi|Kushneria sp. YCWA18|Nitrobacter vulgaris|Nitratireductor sp. StC3|Proteobacteria bacterium|Microvirga aerophila|Gallionellaceae bacterium|Microvirga tunisiensis|Methylobacterium sp. 4-46|Sphingobium sp.|Sphingobium sp. IP1|Sphingobium sp. MP9-4|Sphingobium sp. PAMC28499|Sphingobium yanoikuyae|Sphingobium yanoikuyae ATCC 51230|Sphingomonas sp.…	426117.M446_2906|13690.CP98_03567	Bacteria	NA	1774969|722472|657387|29421|2126741|1977087|670291|2052162|2108360|426117|13690|1761936|1912891|1920124|2021637|2565554|883163	TrEMBL
1	3663	None	None	Gammaproteobacteria	192	488|484	868	10846	Uncharacterized protein|Inorganic triphosphatase	None	Moraxellaceae	BBP83_09690|B9T34_04825	Acinetobacter	None	None	None	IPR007899|IPR023577	None	IPR033469|IPR038186	None	None	NA	A0A1C3CVP1|A0A241WC46	A0A1C3CVP1:1:192	GI:1057604299|GI:1055232387|EMBL-CDS:ODA12812.1|REFSEQ:WP_068888342.1|GI:1192002589|EMBL-CDS:OTG91629.1	2	#0000FF	#FF0000	2	Pseudomonadales	Acinetobacter celticus.|Acinetobacter sp. ANC 3813.	FALSE	None	None	PF01928|PF05235	Proteobacteria	FALSE	1	192|192	FAMILY	complete	A0A1C3CVP1:1:192		Acinetobacter celticus|Acinetobacter sp. ANC 3813	None	Bacteria	NA	1891224|1977873	TrEMBL
1	3664	None	None	Alphaproteobacteria	192	519	868	10846	Uncharacterized protein	None	Methylobacteriaceae	BB934_31850	Microvirga	0050355 triphosphatase activity	None	None	IPR007899|IPR023577	IPR039013	IPR033469|IPR038186	None	moc:BB934_31850	NA	A0A1B2ES88	A0A1B2ES88:14:205	GI:1049764278|EMBL-CDS:ANY82831.1	2	#0000FF	#FF0000	1	Rhizobiales	Microvirga ossetica.	FALSE	None	None	PF01928|PF05235	Proteobacteria	FALSE	1	192	FAMILY	complete	A0A1B2ES88:14:205		Microvirga ossetica	None	Bacteria	NA	1882682	TrEMBL
1	3665	None	None	unclassified Firmicutes s	192	202	868	10846	CYTH domain-containing protein	None	NA	AZF37_00785	NA	0050355 triphosphatase activity	None	None	IPR023577	IPR039013	IPR033469	None	None	Terrabacteria group	A0A192UQY3	A0A192UQY3:4:195	GI:1004234252|EMBL-CDS:AMP19907.1	2	#0000FF	#FF0000	1	NA	endosymbiont 'TC1' of Trimyema compressum.	FALSE	None	None	PF01928	Firmicutes	FALSE	1	192	FAMILY	complete	A0A192UQY3:4:195		endosymbiont 'TC1' of Trimyema compressum	None	Bacteria	NA	243899	TrEMBL
1	3666	None	None	Gammaproteobacteria|unclassified Proteobacter	192	287|362	868	10846	Adenylate cyclase|CYTH domain-containing protein	None	Alteromonadaceae|NA	AWU57_3562|C4K68_26320	Marinobacter|NA	0050355 triphosphatase activity	None	None	IPR023577	IPR039013	IPR033469	None	None	NA	A0A139DEU5|A0A2S5KI16	A0A139DEU5:3:194	GI:1001933518|EMBL-CDS:KXS52052.1|EMBL-CDS:PPC74451.1	2	#0000FF	#FF0000	2	Alteromonadales|NA	Marinobacter sp. T13-3.|Proteobacteria bacterium 228.	FALSE	fig|1794906.3.peg.4359	None	PF01928	Proteobacteria	FALSE	1	192|192	FAMILY	complete	A0A139DEU5:3:194		Marinobacter sp. T13-3|Proteobacteria bacterium 228	None	Bacteria	NA	1794906|2083153	TrEMBL
1	3667	None	None	Alphaproteobacteria|Betaproteobacteria	192	507|508|511|576|213|502|506	868	10846	Uncharacterized protein|CHAD domain protein|Inorganic triphosphatase|CYTH domain-containing protein|CHAD domain containing protein	None	Acetobacteraceae|Phyllobacteriaceae|Neisseriaceae	AD948_08890|ASN_3535|ATPR_0165|CIW82_13835|HK16_05020|KRIGEM_03106|CCS01_27790|C5750_17645|CD178_01222|EKK59_07015|MSKU9_0788|CFR76_03340|H845_1079	Acetobacter|Komagataeibacter|Rhodopila|Phyllobacterium|unclassified Neisseriaceae	0050355 triphosphatase activity	None	None	IPR007899|IPR023577	IPR039013	IPR033469|IPR038186	None	asz:ASN_3535|ato:CIW82_13835|ksc:CD178_01222|gxl:H845_1079	NA	A0A0U5EYC8|A0A181CEU9|A0A2S6MYB3|A0A2S9JFJ2|A0A347WAW4|A0A3S0DYN4|A0A4P5NQC6|W5Y804	A0A0U5EYC8:11:202	GI:971143569|GI:972332622|EMBL-CDS:CEF42762.1|REFSEQ:WP_058988856.1|GI:1033477850|EMBL-CDS:SAY47051.1|EMBL-CDS:SAY50117.1|EMBL-CDS:PPQ27352.1|EMBL-CDS:PRD51676.1|GI:1475388977|EMBL-CDS:AXY22007.1|EMBL-CDS:RTK98811.1|EMBL-CDS:GCE82647.1|GI:582021682|EMBL-CDS:AHI25024.1	2	#0000FF	#FF0000	8	Rhodospirillales|Rhizobiales|Neisseriales	Acetobacter senegalensis.|Acetobacter tropicalis NBRC 101654.|Acetobacter tropicalis.|Komagataeibacter rhaeticus.|Rhodopila globiformis |Phyllobacterium myrsinacearum.|Komagataeibacter saccharivorans.|Neisseriaceae bacterium.|Komagataeibacter diospyri.|Komagataeibacter swingsii.|Komagataeibacter xylinus E25.	FALSE	fig|446692.3.peg.3756|fig|446692.4.peg.1405|fig|1296990.3.peg.1132	None	PF01928|PF05235	Proteobacteria	FALSE	1	192|192|192|192|192|192|192	FAMILY	complete|fragment	A0A0U5EYC8:11:202		Acetobacter senegalensis|Acetobacter tropicalis|Acetobacter tropicalis NBRC 101654|Komagataeibacter rhaeticus|Rhodopila globiformis|Phyllobacterium myrsinacearum|Komagataeibacter saccharivorans|Neisseriaceae bacterium|Komagataeibacter diospyri|Komagataeibacter swingsii|Komagataeibacter xylinus E25	1296990.H845_1079	Bacteria	NA	104102|446692|749388|215221|1071|28101|265959|2014784|1932662|1296990|215220	TrEMBL
1	3669	None	None	Gammaproteobacteria	192	205|213|215	868	10846	CYTH domain-containing protein	None	Idiomarinaceae	HLUCCO02_00445|CWE11_09910|FM042_11395	unclassified Idiomarinaceae|Aliidiomarina	0050355 triphosphatase activity	None	None	IPR023577	IPR039013	IPR033469	None	None	NA	A0A0P7ZMK1|A0A432WBJ5|A0A552WYN8	A0A0P7ZMK1:5:196	GI:1117554194|GI:938268257|GI:948547453|EMBL-CDS:KPQ03456.1|REFSEQ:WP_072155039.1|EMBL-CDS:RUO29454.1|EMBL-CDS:TRW47932.1	2	#0000FF	#FF0000	3	Alteromonadales	Idiomarinaceae bacterium HL-53.|Aliidiomarina sanyensis.|Aliidiomarina sp. IM1326.	FALSE	None	None	PF01928	Proteobacteria	FALSE	1	192|192|192	FAMILY	complete	A0A0P7ZMK1:5:196		Idiomarinaceae bacterium HL-53|Aliidiomarina sanyensis|Aliidiomarina sp. IM1326	None	Bacteria	NA	1298881|1249555|2593535	TrEMBL
1	3672	None	None	NA|Gammaproteobacteria	192	208|207	868	10846	CYTH domain-containing protein|Adenylate cyclase	None	NA|Piscirickettsiaceae	LCGC14_0754430|SAMN04488079_105187|CMH22_16275|MAMP_01353	NA|Methylophaga	0050355 triphosphatase activity	None	None	IPR023577	IPR039013	IPR033469	None	None	NA	A0A0F9QMW0|A0A1I3X2H3|A0A2E2DCI6|F5SZ63	A0A0F9QMW0:4:195	EMBL-CDS:KKN38332.1|EMBL-CDS:SFK13992.1|EMBL-CDS:MAX53534.1|GI:333788704|GI:494243707|EMBL-CDS:EGL54586.1|REFSEQ:WP_007144472.1	2	#0000FF	#FF0000	4	NA|Thiotrichales	marine sediment metagenome.|Methylophaga sulfidovorans.|Methylophaga sp.|Methylophaga aminisulfidivorans MP.	FALSE	None	None	PF01928	NA|Proteobacteria	FALSE	1	192|192	FAMILY	complete	A0A0F9QMW0:4:195		marine sediment metagenome|Methylophaga sulfidovorans|Methylophaga sp.|Methylophaga aminisulfidivorans MP	1026882.MAMP_01353	NA|Bacteria	NA	412755|45496|2024840|1026882	TrEMBL
1	3673	None	None	Gammaproteobacteria	192	357|438|356|349|398|365	868	10846	Adenylate cyclase|Inorganic triphosphatase|CYTH domain-containing protein|Uncharacterized conserved protein|Inorganic triphosphatase YgiF	None	Pasteurellaceae|Yersiniaceae	I926_05620|CYR32_13530|CYR34_17460|CYR55_11770|DOL88_07210|DPV99_07660|NCTC5906_00698|NCTC5908_02359|EV697_102382|MS2307|HMPREF9065_00993	Pasteurella|Chimaeribacter|Aggregatibacter|Bisgaardia|Basfia	0050355 triphosphatase activity	Oral	Facultative	IPR023577|IPR007899	IPR039013	IPR033469	None	msu:MS2307	NA	A0A0E3ZPF8|A0A2N5EJ82|A0A3M6P295|A0A4R2N1T0|Q65Q46|U1R1B8	A0A0E3ZPF8:4:195	GI:810418252|GI:808344025|EMBL-CDS:AKD38448.1|REFSEQ:WP_046339327.1|EMBL-CDS:PLR45397.1|EMBL-CDS:RMW84741.1|EMBL-CDS:TCP13496.1|GI:81386438|GI:52308414|EMBL-CDS:AAU38914.1|GI:541485933|EMBL-CDS:ERH27846.1	2	#0000FF	#FF0000	6	Pasteurellales|Enterobacterales	Pasteurella multocida subsp. multocida OH4807.|Yersiniaceae bacterium 2015Iso6.|Yersiniaceae bacterium 2016Iso3.|Yersiniaceae bacterium 2016Iso4.|Aggregatibacter aphrophilus |Aggregatibacter aphrophilus ATCC 33389.|Bisgaardia hudsonensis.|Mannheimia succiniciproducens (strain MBEL55E)|Aggregatibacter sp. oral taxon 458 str. W10330.	FALSE	fig|1304873.3.peg.1138|fig|1321772.3.peg.914	None	PF01928	Proteobacteria	FALSE	1	192|192|192|192|192|192	FAMILY	complete	A0A0E3ZPF8:4:195		Pasteurella multocida subsp. multocida OH4807|Chimaeribacter arupi|Chimaeribacter californicus|Chimaeribacter coloradensis|Aggregatibacter aphrophilus|Aggregatibacter aphrophilus ATCC 33389|Bisgaardia hudsonensis|[Mannheimia] succiniciproducens MBEL55E|Aggregatibacter sp. oral taxon 458 str. W10330	221988.MS2307	Bacteria	NA	1304873|2060066|2060067|2060068|732|985008|109472|221988|1321772	TrEMBL
1	3675	None	None	Gammaproteobacteria	192	486|312|297	868	10846	CYTH domain-containing protein	None	Saccharospirillaceae|Oceanospirillaceae|unclassified Oceanospiril|Halomonadaceae	YC6258_05814|CMI00_08055|DEA26_06685|C7446_0729	Gynuella|NA|unclassified Oceanospirillaceae|Kushneria	0050355 triphosphatase activity	None	None	IPR023577	IPR039013	IPR033469	None	gsn:YC6258_05814	NA	A0A0C5VT49|A0A2E0A2I9|A0A420WZM6	A0A0C5VT49:3:194	GI:765291764|GI:764039608|EMBL-CDS:AJQ97842.1|REFSEQ:WP_044619476.1|EMBL-CDS:MAR00477.1|EMBL-CDS:RKR06734.1	2	#0000FF	#FF0000	3	Oceanospirillales	Gynuella sunshinyii YC6258.|Oceanospirillaceae bacterium.|Oceanospirillales bacterium.|Kushneria sinocarnis.	FALSE	fig|1445510.3.peg.5773	None	PF01928	Proteobacteria	FALSE	1	192|192|192	FAMILY	complete	A0A0C5VT49:3:194		Gynuella sunshinyii YC6258|Oceanospirillaceae bacterium|Oceanospirillales bacterium|Kushneria sinocarnis	None	Bacteria	NA	1445510|1899355|1914300|595502	TrEMBL
1	3676	None	None	Acidithiobacillia	192	493|489	868	10846	Adenylate cyclase|CYTH and CHAD domain-containing protein	4.6.1.1 {ECO:0000313|EMBL:AIA55832.1}	Acidithiobacillaceae	Acaty_c1975|Atc_2148|BAE27_10775|BAE30_02450|EC580_14300	Acidithiobacillus	0004016 adenylate cyclase activity|0050355 triphosphatase activity	None	None	IPR007899|IPR023577	IPR039013	IPR033469|IPR038186	None	acu:Atc_2148|acz:Acaty_c1975	NA	A0A060A122|A0A3M8QQM1	A0A060A122:2:193	GI:491011427|GI:640841947|EMBL-CDS:AIA55832.1|REFSEQ:WP_004873136.1|EMBL-CDS:RNF57792.1	2	#0000FF	#FF0000	2	Acidithiobacillales	Acidithiobacillus caldus (strain ATCC 51756 / DSM 8584 / KU)|Acidithiobacillus caldus (strain SM-1)|Acidithiobacillus caldus.|Acidithiobacillus sulfuriphilus.	FALSE	fig|33059.14.peg.2042	None	PF01928|PF05235	Proteobacteria	FALSE	1	192|192	FAMILY	complete	A0A060A122:2:193		Acidithiobacillus caldus|Acidithiobacillus caldus ATCC 51756|Acidithiobacillus caldus SM-1|Acidithiobacillus sulfuriphilus	637389.Acaty_c1975	Bacteria	NA	33059|637389|990288|1867749	TrEMBL
[truncated: 3,616 more rows]
[truncated: 2 more columns]
